# Supplementary material for: Arabidopsis Myo-Inositol-1-Phosphate Synthases Moonlight in Nuclear Gene Regulation
Source: Plants (Basel). 2026 May 10;15(10):1454. doi: 10.3390/plants15101454 (PMC13210883; doi:10.3390/plants15101454)
Supplement: Supplementary file 1 [file plants-15-01454-s001.zip]

Archive with 3 entries (3 files):
- Supplementary Figures S1-S4.pdf
- Supplementary Table S1.xlsx
- Supplementray Table S2.xlsx
