# Supplementary material for: Arabidopsis Myo-Inositol-1-Phosphate Synthases Moonlight in Nuclear Gene Regulation
Source: Plants (Basel). 2026 May 10;15(10):1454. doi: 10.3390/plants15101454 (PMC13210883; doi:10.3390/plants15101454)
Supplement: Supplementary file 1 [file plants-15-01454-s001.zip › Supplementary Table S1.xlsx]

## Sheet: mips -ino vs. WT -ino DEG
gene_id	mips1 mips3 -ino_1	mips1 mips3 -ino_3	mips1 mips3 -ino_2	WT -ino_2	WT -ino_1	WT -ino_3	mips1 mips3 -ino	WT -ino	log2FoldChange	pvalue	padj	gene_name	gene_chr	gene_start	gene_end	gene_strand	gene_length	gene_biotype	gene_description	tf_family
AT5G53250	33.5188	60.9476	69.3629	1691.54	1352.38	1512.27	54.6098	1518.73	-4.78443	1.38224e-89	3.18067e-85	AGP22	5	21603569	21604414	+	745	protein_coding	ATAGP22 [Source:UniProtKB/TrEMBL;Acc:A0A178UC75]	-
AT3G60415	953.665	1069.44	1142.35	76.4764	49.2728	74.3912	1055.15	66.7135	3.98286	9.11295e-82	1.04849e-77	-	3	22334424	22335858	+	983	protein_coding	At3g60420 [Source:UniProtKB/TrEMBL;Acc:Q9M217]	-
AT4G39800	223.819	136.18	125.881	2843.72	2990.97	3616.48	161.96	3150.39	-4.28704	1.42967e-79	1.09661e-75	IPS1	4	18469255	18472048	-	2095	protein_coding	Inositol-3-phosphate synthase isozyme 1 [Source:UniProtKB/Swiss-Prot;Acc:P42801]	-
AT5G03350	3191.86	3759.71	2445.68	147.922	83.8686	64.8267	3132.42	98.8723	4.98349	1.45084e-69	8.3463e-66	LLP	5	815610	816670	-	1061	protein_coding	Lectin-like protein [Source:UniProtKB/Swiss-Prot;Acc:Q9LZF5]	-
AT3G01345	3.24376	14.2846	14.5576	1403.75	846.025	883.13	10.6953	1044.3	-6.57313	2.16656e-69	9.97094e-66	-	3	129138	130749	+	1612	protein_coding	Expressed protein [Source:UniProtKB/TrEMBL;Acc:Q3EBD7]	-
AT5G23750	105.963	119.038	96.7655	738.601	792.559	791.735	107.256	774.298	-2.85327	2.78771e-63	1.06913e-59	-	5	8009657	8011709	-	1212	protein_coding	Remorin family protein [Source:TAIR;Acc:AT5G23750]	-
AT4G23140	747.146	1032.3	609.708	21.1316	12.5803	5.31366	796.385	13.0085	5.92655	3.14244e-57	1.03301e-53	CRK6	4	12121369	12124564	+	2598	protein_coding	cysteine-rich RLK (RECEPTOR-like protein kinase) 6 [Source:TAIR;Acc:AT4G23140]	Pkinase
AT1G19960	591.445	775.178	447.005	20.1254	15.7254	12.7528	604.543	16.2012	5.21774	1.36717e-55	3.9325e-52	-	1	6927736	6928656	+	921	protein_coding	Putative uncharacterized protein At1g19960 [Source:UniProtKB/TrEMBL;Acc:Q9LNS5]	-
AT1G31580	16303.1	19311.8	14704.1	2514.67	1528.51	2082.95	16773	2042.04	3.03797	1.49809e-52	3.83027e-49	ECS1	1	11310997	11311989	+	868	protein_coding	Protein ECS1 [Source:UniProtKB/Swiss-Prot;Acc:Q39066]	-
AT5G10170	101.638	71.423	71.0756	785.896	627.966	790.673	81.3788	734.845	-3.18138	1.18762e-48	2.73284e-45	IPS3	5	3187277	3190321	-	1954	protein_coding	Probable inositol 3-phosphate synthase isozyme 3 [Source:UniProtKB/Swiss-Prot;Acc:Q9LX12]	-
AT3G50770	1241.28	842.791	808.378	53.3323	23.0639	21.2546	964.149	32.5503	4.88319	1.54956e-48	3.24153e-45	CML41	3	18873911	18874836	+	926	protein_coding	Probable calcium-binding protein CML41 [Source:UniProtKB/Swiss-Prot;Acc:Q8L3R2]	-
AT5G60660	69.2002	183.795	125.881	4388.34	2169.05	3833.27	126.292	3463.56	-4.77485	3.10633e-46	5.95665e-43	PIP2-4	5	24375368	24377206	-	1448	protein_coding	PIP2F [Source:UniProtKB/TrEMBL;Acc:A0A178UG45]	-
AT3G05890	213.007	272.36	233.779	1449.03	1224.48	1692.93	239.715	1455.48	-2.60116	1.48695e-45	2.63201e-42	RCI2B	3	1757440	1758807	-	872	protein_coding	At3g05890 [Source:UniProtKB/TrEMBL;Acc:Q67Z65]	-
AT3G20470	743.902	655.187	773.268	134.84	140.48	115.838	724.119	130.386	2.47311	1.2364e-44	2.03219e-41	GRP5	3	7140294	7141353	-	1060	protein_coding	Glycine-rich protein 5 [Source:UniProtKB/Swiss-Prot;Acc:Q9LTP5]	-
AT4G12510	57.3064	79.0414	53.9489	1581.85	727.56	1396.43	63.4323	1235.28	-4.2838	1.32753e-44	2.03653e-41	-	4	7417068	7417873	-	806	protein_coding	At4g12520 [Source:UniProtKB/TrEMBL;Acc:Q9S7U3]	-
AT5G17760	1557	2081.74	1600.48	298.862	213.865	201.919	1746.41	238.215	2.87331	4.6872e-44	6.74107e-41	-	5	5860350	5862475	-	2126	protein_coding	AAA-ATPase At5g17760 [Source:UniProtKB/Swiss-Prot;Acc:Q9FN75]	AAA
AT3G05730	44271.9	39286.5	33393.5	10285.1	11081.1	9902.54	38984	10422.9	1.90309	1.48602e-42	2.01146e-39	-	3	1695156	1696708	+	1393	protein_coding	Defensin-like protein 205 [Source:UniProtKB/Swiss-Prot;Acc:Q9M9M3]	-
AT1G33790	5316.52	4901.52	5096.89	1490.28	1789.55	1536.71	5104.98	1605.51	1.66889	9.04035e-42	1.15571e-38	JAL4	1	12256474	12260638	+	2759	protein_coding	Jacalin-related lectin 4 [Source:UniProtKB/Swiss-Prot;Acc:Q9LQ31]	-
AT2G43570	1382.92	1588.45	1093.54	79.4952	25.1606	26.5683	1354.97	43.7414	4.94899	2.48222e-41	3.00623e-38	CHI	2	18076166	18077517	-	1139	protein_coding	CHI [Source:UniProtKB/TrEMBL;Acc:A0A178W3M3]	-
AT3G18200	94.069	63.8045	53.9489	573.573	623.773	603.632	70.6075	600.326	-3.0978	8.6725e-41	9.97815e-38	-	3	6234509	6236139	-	1167	protein_coding	WAT1-related protein At3g18200 [Source:UniProtKB/Swiss-Prot;Acc:Q9LV20]	DUF6
AT2G04450	381.682	685.661	706.474	41.257	33.5475	31.882	591.272	35.5621	4.05501	6.7773e-40	7.42631e-37	NUDT6	2	1543320	1545535	+	1384	protein_coding	Nudix hydrolase 6 [Source:UniProtKB/Swiss-Prot;Acc:Q9SJC4]	NUDIX
AT2G32680	338.432	774.225	568.605	18.1128	6.29015	7.43912	560.421	10.614	5.71465	4.3006e-39	4.49823e-36	AtRLP23	2	13859769	13862614	-	2846	protein_coding	Receptor like protein 23 [Source:UniProtKB/Swiss-Prot;Acc:O48849]	-
AT2G27550	601.177	698.041	834.924	89.5579	48.2245	83.9558	711.38	73.9127	3.26648	2.5159e-36	2.5171e-33	CEN	2	11773187	11774746	+	995	protein_coding	Protein CENTRORADIALIS-like [Source:UniProtKB/Swiss-Prot;Acc:Q9ZNV5]	-
AT2G18150	342.757	324.737	369.935	32.2006	13.6287	30.8192	345.81	25.5495	3.75706	7.52535e-35	7.21524e-32	PER15	2	7892034	7893709	-	1404	protein_coding	Peroxidase 15 [Source:UniProtKB/Swiss-Prot;Acc:Q9SI16]	-
AT5G06870	1746.22	1692.25	1845.4	512.191	562.968	624.886	1761.29	566.682	1.63649	6.80085e-34	6.25978e-31	PGIP2	5	2133918	2135168	+	1168	protein_coding	PGIP2 [Source:UniProtKB/TrEMBL;Acc:A0A178UDM1]	LRRNT_2
AT4G11650	1802.45	3294.98	3012.58	376.345	229.59	316.694	2703.34	307.543	3.1358	1.24426e-33	1.10122e-30	OSM34	4	7024852	7026224	-	1121	protein_coding	OSM34 [Source:UniProtKB/TrEMBL;Acc:A0A178V0T2]	Thaumatin
AT3G59370	9.73128	9.52307	14.5576	363.263	196.043	320.945	11.2707	293.417	-4.68957	4.50918e-33	3.84299e-30	-	3	21941765	21942571	-	622	protein_coding	At3g59370 [Source:UniProtKB/TrEMBL;Acc:Q9LX34]	-
AT3G11010	816.346	1348.47	835.78	153.959	113.223	125.402	1000.2	130.861	2.93366	1.18163e-31	9.7109e-29	AtRLP34	3	3450496	3453985	-	3254	protein_coding	Receptor-like protein 34 [Source:UniProtKB/Swiss-Prot;Acc:Q9SRL2]	LRRNT_2
AT4G08780	344.92	281.883	275.739	38.2382	27.2573	21.2546	300.847	28.9167	3.37436	5.06158e-31	4.01628e-28	PER38	4	5604105	5608290	+	1177	protein_coding	Peroxidase 38 [Source:UniProtKB/Swiss-Prot;Acc:Q9LDA4]	-
AT4G15290	1.08125	5.71384	9.41965	586.655	207.575	545.182	5.40492	446.47	-6.31951	6.09159e-31	4.67245e-28	CSLB5	4	8721482	8726733	-	2619	protein_coding	Glycosyltransferase (Fragment) [Source:UniProtKB/TrEMBL;Acc:W8Q2Z8]	-
AT1G73805	1640.26	1546.55	2261.57	170.059	55.563	57.3875	1816.13	94.3366	4.2651	3.18296e-30	2.36268e-27	SARD1	1	27744790	27749248	-	2397	protein_coding	Protein SAR DEFICIENT 1 [Source:UniProtKB/Swiss-Prot;Acc:Q9C9T2]	-
AT5G24200	264.907	756.131	375.073	8.05015	1.04836	2.12546	465.371	3.74132	6.94163	3.39551e-30	2.44169e-27	-	5	8202919	8205824	+	1662	protein_coding	alpha/beta-Hydrolases superfamily protein [Source:TAIR;Acc:AT5G24200]	Lipase_3
AT4G12520	57.3064	187.604	101.904	2437.18	1366.01	2084.02	115.605	1962.4	-4.08311	5.777e-30	4.02832e-27	-	4	7420951	7421828	-	878	protein_coding	At4g12520 [Source:UniProtKB/TrEMBL;Acc:Q9S7U3]	-
AT5G24240	36.7626	56.1861	36.8223	495.084	352.248	341.137	43.257	396.157	-3.19476	8.54068e-30	5.78028e-27	PI4KG3	5	8230916	8234150	-	2434	protein_coding	Phosphatidylinositol 4-kinase gamma 3 [Source:UniProtKB/Swiss-Prot;Acc:Q9FNF8]	PI3_PI4_kinase
AT3G45860	349.245	497.104	489.822	32.2006	10.4836	7.43912	445.39	16.7078	4.72826	1.39196e-29	9.15154e-27	CRK4	3	16863088	16866261	-	2564	protein_coding	Cysteine-rich receptor-like protein kinase 4 [Source:UniProtKB/Swiss-Prot;Acc:Q9LZU4]	Pkinase_Tyr
AT5G54370	51.9001	58.0907	76.2136	831.178	553.533	1512.27	62.0681	965.66	-3.95604	1.82078e-29	1.16383e-26	-	5	22075277	22076819	+	1323	protein_coding	At5g54370 [Source:UniProtKB/TrEMBL;Acc:Q9FG54]	-
AT1G19250	653.077	439.013	356.234	40.2508	13.6287	25.5056	482.775	26.4617	4.18508	4.06797e-29	2.52995e-26	FMO1	1	6650476	6653195	-	1915	protein_coding	Probable flavin-containing monooxygenase 1 [Source:UniProtKB/Swiss-Prot;Acc:Q9LMA1]	FMO-like
AT4G11190	115.694	157.131	119.886	664.137	544.098	630.2	130.904	612.812	-2.2263	5.15026e-29	3.11875e-26	DIR13	4	6826587	6827389	+	803	protein_coding	Dirigent protein 13 [Source:UniProtKB/Swiss-Prot;Acc:Q9T017]	-
AT4G26320	29.1938	54.2815	23.9773	653.069	362.732	721.595	35.8175	579.132	-4.01638	8.19163e-29	4.83327e-26	AGP13	4	13317053	13317640	-	588	protein_coding	Arabinogalactan peptide 13 [Source:UniProtKB/Swiss-Prot;Acc:Q9STQ3]	-
AT3G56400	3620.03	2680.74	3898.88	571.561	246.364	365.58	3399.89	394.502	3.10698	1.26935e-28	7.30227e-26	WRKY70	3	20908711	20910623	-	1470	protein_coding	Probable WRKY transcription factor 70 [Source:UniProtKB/Swiss-Prot;Acc:Q9LY00]	WRKY
AT3G13100	1093.15	784.701	697.911	151.947	90.1588	116.901	858.586	119.669	2.84131	1.41204e-28	7.92498e-26	ABCC7	3	4208729	4214530	-	4969	protein_coding	ABC transporter C family member 7 [Source:UniProtKB/Swiss-Prot;Acc:Q9LK62]	ABC_tran
AT3G16670	10111.9	7836.53	7509.18	2494.54	1744.47	1804.52	8485.86	2014.51	2.07445	6.60431e-28	3.54052e-25	-	3	5681380	5682362	+	836	protein_coding	AT3g16670/MGL6_12 [Source:UniProtKB/TrEMBL;Acc:Q9LUR6]	-
AT3G28540	331.945	552.338	377.642	36.2257	28.3057	11.6901	420.642	25.4071	4.04541	6.61606e-28	3.54052e-25	-	3	10694175	10696249	+	2075	protein_coding	AAA-ATPase At3g28540 [Source:UniProtKB/Swiss-Prot;Acc:Q9LH82]	AAA
AT1G13340	414.12	483.772	441.867	65.4075	25.1606	35.0702	446.586	41.8794	3.4112	5.21297e-27	2.72626e-24	-	1	4569448	4571229	-	1590	protein_coding	Regulator of Vps4 activity in the MVB pathway protein [Source:UniProtKB/TrEMBL;Acc:Q9FX63]	-
AT2G15370	11.8938	10.4754	15.414	280.749	154.109	263.558	12.5944	232.805	-4.20079	7.44277e-27	3.8059e-24	FUT5	2	6697918	6699836	-	1837	protein_coding	Fucosyltransferase 5 (Fragment) [Source:UniProtKB/TrEMBL;Acc:A0A1W6AK11]	-
AT4G11210	33.5188	51.4246	71.9319	598.73	388.941	668.458	52.2918	552.043	-3.39081	7.93197e-27	3.96788e-24	DIR14	4	6832650	6833498	+	849	protein_coding	Dirigent protein [Source:UniProtKB/TrEMBL;Acc:A0A178V5P7]	-
AT2G26400	222.738	912.31	569.461	19.1191	6.29015	11.6901	568.17	12.3664	5.51826	8.29467e-27	4.00013e-24	ARD	2	11231770	11233388	-	1120	protein_coding	acireductone dioxygenase 3 [Source:TAIR;Acc:AT2G26400]	-
AT1G76960	175.163	257.123	159.278	7.04388	9.43522	8.50186	197.188	8.32699	4.56757	8.34412e-27	4.00013e-24	-	1	28920317	28920976	-	548	protein_coding	F22K20.6 protein [Source:UniProtKB/TrEMBL;Acc:O49282]	-
AT1G69880	377.357	245.695	190.962	10.0627	10.4836	19.1292	271.338	13.2251	4.36085	2.1262e-26	9.98491e-24	TRX8	1	26321398	26323002	+	797	protein_coding	Thioredoxin H8 [Source:UniProtKB/Swiss-Prot;Acc:Q9CAS1]	-
AT5G24530	2371.19	3769.23	2133.12	524.266	324.991	424.03	2757.85	424.429	2.6997	2.58213e-26	1.18835e-23	DMR6	5	8378759	8383401	+	1478	protein_coding	Protein DOWNY MILDEW RESISTANCE 6 [Source:UniProtKB/Swiss-Prot;Acc:Q9FLV0]	2OG-FeII_Oxy
AT1G76040	797.965	1028.49	1070.42	281.755	255.799	263.558	965.624	267.037	1.85502	2.65109e-26	1.19616e-23	CPK29	1	28537593	28540707	+	2528	protein_coding	calcium-dependent protein kinase 29 [Source:TAIR;Acc:AT1G76040]	Pkinase
AT1G44130	224.901	175.224	202.094	15.094	6.29015	4.25093	200.74	8.54504	4.54198	2.77217e-26	1.22674e-23	-	1	16787508	16789436	-	1336	protein_coding	Eukaryotic aspartyl protease family protein [Source:UniProtKB/TrEMBL;Acc:Q9C6Y5]	-
AT5G24580	124.344	103.801	97.6219	431.689	480.148	429.344	108.589	447.06	-2.0457	3.00899e-26	1.30641e-23	HIPP09	5	8410184	8412512	-	1677	protein_coding	Heavy metal-associated isoprenylated plant protein 9 [Source:UniProtKB/Swiss-Prot;Acc:Q9FLU5]	HMA
AT1G14790	924.471	928.499	986.495	326.031	342.813	368.768	946.488	345.871	1.45296	3.41561e-26	1.45549e-23	RDR1	1	5093961	5098270	-	4045	protein_coding	RNA-dependent RNA polymerase [Source:UniProtKB/TrEMBL;Acc:A0A178WKG4]	-
AT4G22666	21.6251	45.7107	60.7996	1123	424.585	854.437	42.7118	800.673	-4.21945	7.93429e-26	3.31956e-23	-	4	11917057	11917959	+	813	protein_coding	Bifunctional inhibitor/lipid-transfer protein/seed storage 2S albumin superfamily protein [Source:UniProtKB/TrEMBL;Acc:Q1G3I0]	-
AT1G19900	6.48752	22.8554	6.85066	739.608	231.687	531.366	12.0645	500.887	-5.37332	1.12729e-25	4.63215e-23	-	1	6906899	6908805	-	1907	protein_coding	At1g19900/F6F9_4 [Source:UniProtKB/TrEMBL;Acc:Q93Z02]	-
AT1G65310	693.083	920.88	607.139	3122.45	3359.99	2553.74	740.368	3012.06	-2.02468	1.17348e-25	4.65721e-23	ATXTH17	1	24257054	24258506	+	1244	protein_coding	xyloglucan endotransglucosylase/hydrolase 17 [Source:TAIR;Acc:AT1G65310]	-
AT1G62360	565.495	485.676	510.374	113.708	135.238	147.72	520.515	132.222	1.97741	1.17386e-25	4.65721e-23	STM	1	23058582	23062063	-	1704	protein_coding	Homeobox protein SHOOT MERISTEMLESS [Source:UniProtKB/Swiss-Prot;Acc:Q38874]	KNOX1
AT5G01330	23.7876	18.0938	20.552	188.172	172.979	206.17	20.8111	189.107	-3.18865	1.22566e-25	4.7803e-23	PDC3	5	132264	134920	-	2166	protein_coding	Pyruvate decarboxylase 3 [Source:UniProtKB/Swiss-Prot;Acc:Q9M039]	TPP_enzyme_N
AT4G10500	154.619	445.679	303.142	8.05015	12.5803	5.31366	301.147	8.64804	5.12221	5.08286e-25	1.94936e-22	DLO1	4	6491017	6492578	+	1358	protein_coding	Protein DMR6-LIKE OXYGENASE 1 [Source:UniProtKB/Swiss-Prot;Acc:Q9ZSA8]	2OG-FeII_Oxy
AT5G22570	286.532	306.643	145.576	5.03134	2.09672	1.06273	246.25	2.73026	6.47747	1.23513e-24	4.65928e-22	WRKY38	5	7495455	7496990	-	1306	protein_coding	Probable WRKY transcription factor 38 [Source:UniProtKB/Swiss-Prot;Acc:Q8GWF1]	WRKY
AT5G56540	12.975	59.9953	53.9489	1105.89	543.049	957.522	42.3064	868.82	-4.35112	3.09163e-24	1.14744e-21	AGP14	5	22893151	22893651	+	501	protein_coding	Arabinogalactan peptide 14 [Source:UniProtKB/Swiss-Prot;Acc:Q9LVC0]	-
AT3G15720	523.326	682.804	461.563	126.79	92.2555	100.96	555.898	106.668	2.38057	3.63352e-24	1.32716e-21	-	3	5325127	5327672	-	1823	protein_coding	Probable polygalacturonase At3g15720 [Source:UniProtKB/Swiss-Prot;Acc:Q9LW07]	-
AT2G40750	326.538	333.307	190.962	30.1881	15.7254	18.0664	283.603	21.3266	3.72828	3.89461e-24	1.40029e-21	WRKY54	2	17000419	17002528	-	1432	protein_coding	Probable WRKY transcription factor 54 [Source:UniProtKB/Swiss-Prot;Acc:Q93WU8]	WRKY
AT4G04223	378.438	397.112	346.815	98.6144	94.3522	80.7676	374.122	91.2447	2.03446	5.74808e-24	2.03491e-21	-	4	2036511	2037816	+	565	ncRNA	other RNA [Source:TAIR;Acc:AT4G04223]	-
AT4G33790	9.73128	22.8554	9.41965	363.263	171.931	364.517	14.0021	299.904	-4.41995	1.30521e-23	4.55062e-21	FAR3	4	16204096	16207956	-	1956	protein_coding	Fatty acyl-CoA reductase 3 [Source:UniProtKB/Swiss-Prot;Acc:Q93ZB9]	NAD_binding_4
AT5G24160	672.539	422.824	502.667	96.6018	81.7719	110.524	532.677	96.2993	2.46697	1.53793e-23	5.21443e-21	SQE6	5	8182917	8186704	-	2280	protein_coding	Squalene epoxidase 6 [Source:UniProtKB/Swiss-Prot;Acc:O65402]	-
AT3G14620	2650.15	1044.68	1304.19	194.21	95.4006	100.96	1666.34	130.19	3.67682	1.54092e-23	5.21443e-21	CYP72A8	3	4914789	4917176	+	2060	protein_coding	AT3g14620/MIE1_12 [Source:UniProtKB/TrEMBL;Acc:Q9LUD2]	p450
AT4G28850	17.3	13.3323	11.9886	469.928	166.689	263.558	14.207	300.058	-4.40935	1.81033e-23	6.03731e-21	XTH26	4	14244290	14246037	+	1181	protein_coding	Probable xyloglucan endotransglucosylase/hydrolase protein 26 [Source:UniProtKB/Swiss-Prot;Acc:Q9SVV2]	-
AT4G21840	281.126	575.193	208.089	9.05642	20.9672	14.8782	354.803	14.9673	4.56988	2.71148e-23	8.91341e-21	MSRB8	4	11586980	11588373	-	878	protein_coding	MSRB8 [Source:UniProtKB/TrEMBL;Acc:A0A178V0W9]	-
AT3G61280	185.975	239.029	163.559	22.1379	13.6287	11.6901	196.188	15.8189	3.62726	5.02509e-23	1.62862e-20	-	3	22680960	22683769	+	2079	protein_coding	Glycosyltransferase [Source:UniProtKB/TrEMBL;Acc:Q5Q0C1]	-
AT3G26170	390.332	301.881	247.48	47.2946	41.9343	27.631	313.231	38.9533	3.00389	5.60162e-23	1.79026e-20	CYP71B19	3	9573263	9575215	-	1874	protein_coding	Putative cytochrome P450 [Source:UniProtKB/TrEMBL;Acc:Q541W8]	p450
AT3G23110	478.995	481.867	308.28	71.4451	61.8531	80.7676	423.047	71.3553	2.56682	1.44458e-22	4.5536e-20	AtRLP37	3	8222364	8224871	-	2508	protein_coding	Receptor-like protein 37 [Source:UniProtKB/Swiss-Prot;Acc:Q9LS80]	LRRNT_2
AT3G29410	45.4126	67.6138	54.8053	416.595	273.621	459.1	55.9439	383.106	-2.77291	2.85374e-22	8.87399e-20	TPS25	3	11302431	11305198	-	2178	protein_coding	Terpenoid synthase 25 [Source:UniProtKB/Swiss-Prot;Acc:Q9LIA1]	-
AT3G27400	343.838	372.352	303.142	78.489	74.4334	88.2068	339.777	80.3764	2.07951	2.96666e-22	9.10212e-20	-	3	10140200	10143249	+	1588	protein_coding	Pectate lyase [Source:UniProtKB/TrEMBL;Acc:A0A1I9LNU6]	-
novel.74	302.751	363.781	262.038	55.3448	29.354	30.8192	309.523	38.506	3.00328	3.06257e-22	9.27274e-20	-	3	14748911	14750473	-	1362	-	- && - && -	-
AT1G64795	155.7	316.166	269.745	0	4.19343	1.06273	247.204	1.75205	7.15666	4.51829e-22	1.34167e-19	-	1	24082579	24082848	+	201	protein_coding	-	-
AT4G02280	1021.78	854.219	869.177	321	232.735	263.558	915.06	272.431	1.74694	4.54785e-22	1.34167e-19	SUS3	4	994726	998991	+	3142	protein_coding	Sucrose synthase (Fragment) [Source:UniProtKB/TrEMBL;Acc:W8Q6L8]	Glycos_transf_1
AT1G05880	211.926	182.843	112.18	3.01881	4.19343	2.12546	168.983	3.11257	5.75954	8.49193e-22	2.47352e-19	ARI12	1	1775643	1778553	+	1827	protein_coding	Probable E3 ubiquitin-protein ligase ARI12 [Source:UniProtKB/Swiss-Prot;Acc:Q84RQ9]	-
novel.89	128.669	179.986	180.686	16.1003	9.43522	14.8782	163.114	13.4713	3.59778	2.7352e-21	7.86746e-19	-	4	862794	865556	-	627	-	- && - && -	-
AT5G26690	157.863	224.744	138.726	5.03134	2.09672	0	173.778	2.37602	6.16874	2.97961e-21	8.46466e-19	HIPP02	5	9310797	9311572	+	614	protein_coding	Heavy metal-associated isoprenylated plant protein 2 [Source:UniProtKB/Swiss-Prot;Acc:Q8GWS3]	HMA
AT5G11920	298.426	393.303	403.332	73.4576	38.7892	40.3838	365.02	50.8769	2.84091	3.03885e-21	8.52768e-19	CWINV6	5	3839316	3842409	+	2300	protein_coding	Beta-fructofuranosidase, insoluble isoenzyme CWINV6 [Source:UniProtKB/Swiss-Prot;Acc:Q8W4S6]	-
AT5G10380	555.764	1013.25	875.171	169.053	107.981	138.155	814.73	138.396	2.5575	3.36183e-21	9.32036e-19	ATL55	5	3267635	3268813	+	1179	protein_coding	E3 ubiquitin-protein ligase RING1 [Source:UniProtKB/Swiss-Prot;Acc:Q9LX93]	-
AT4G08870	1232.63	1333.23	1372.7	540.366	465.471	565.373	1312.85	523.737	1.3261	5.42466e-21	1.48603e-18	ARGAH2	4	5646395	5648868	-	1989	protein_coding	ARGAH2 [Source:UniProtKB/TrEMBL;Acc:A0A178V1K8]	-
AT5G03860	675.783	465.678	649.956	156.978	126.851	151.971	597.139	145.267	2.0389	6.96674e-21	1.88602e-18	MLS	5	1032099	1034973	-	2054	protein_coding	Malate synthase [Source:UniProtKB/Swiss-Prot;Acc:Q9LZC3]	-
AT3G16660	10596.3	6584.25	6229.82	1968.26	2077.85	2016	7803.45	2020.7	1.94913	1.00622e-20	2.69233e-18	-	3	5676749	5678099	+	1009	protein_coding	Pollen Ole e 1 allergen and extensin family protein [Source:UniProtKB/TrEMBL;Acc:Q9LUR8]	-
AT1G34510	7.56877	27.6169	24.8336	561.498	206.527	427.218	20.0064	398.414	-4.30219	1.11594e-20	2.95161e-18	PER8	1	12615690	12617032	-	1251	protein_coding	Peroxidase [Source:UniProtKB/TrEMBL;Acc:Q0WRX6]	-
AT1G58225	132.994	258.075	210.658	8.05015	1.04836	0	200.576	3.03284	6.02017	1.15858e-20	3.02956e-18	-	1	21564111	21565261	+	792	protein_coding	At1g58225 [Source:UniProtKB/TrEMBL;Acc:Q8GW35]	-
AT5G06730	246.526	261.884	260.325	27.1693	30.4024	53.1366	256.245	36.9027	2.7989	1.1878e-20	3.07107e-18	PER54	5	2079925	2081685	-	1423	protein_coding	Peroxidase 54 [Source:UniProtKB/Swiss-Prot;Acc:Q9FG34]	-
AT5G64810	312.482	278.074	193.531	18.1128	2.09672	3.1882	261.362	7.79925	5.05173	1.25688e-20	3.21356e-18	WRKY51	5	25908247	25909881	+	947	protein_coding	Probable WRKY transcription factor 51 [Source:UniProtKB/Swiss-Prot;Acc:Q93WU9]	WRKY
AT3G47480	773.096	884.693	551.478	81.5078	24.1122	18.0664	736.422	41.2288	4.15498	1.44371e-20	3.65068e-18	CML47	3	17496085	17497164	-	1080	protein_coding	Probable calcium-binding protein CML47 [Source:UniProtKB/Swiss-Prot;Acc:Q9SN89]	-
AT4G02270	78.9315	144.751	151.571	2152.41	699.255	1334.79	125.084	1395.49	-3.47739	1.59962e-20	4.00096e-18	RHS13	4	992111	993039	-	813	protein_coding	At4g02270 [Source:UniProtKB/TrEMBL;Acc:O81417]	-
AT5G05340	419.526	284.74	199.525	18.1128	1.04836	10.6273	301.264	9.92951	4.91585	2.28305e-20	5.64895e-18	PER52	5	1578869	1580875	-	1304	protein_coding	Peroxidase 52 [Source:UniProtKB/Swiss-Prot;Acc:Q9FLC0]	-
AT5G64910	145.969	128.561	168.697	11.069	8.38686	17.0037	147.743	12.1532	3.60687	3.33683e-20	8.16849e-18	-	5	25940661	25944114	+	1730	protein_coding	unknown protein; BEST Arabidopsis thaliana protein match is: unknown protein (TAIR:AT5G10010.1); Ha. [Source:TAIR;Acc:AT5G64910]	-
AT5G12330	388.17	467.583	443.58	97.6081	76.5301	45.6975	433.111	73.2786	2.56156	3.55261e-20	8.60516e-18	LRP1	5	3987375	3989876	-	2502	protein_coding	Lateral root primordium (LRP) protein-related [Source:TAIR;Acc:AT5G12330]	-
AT3G44300	2686.91	1208.48	1292.21	246.536	93.3039	136.03	1729.2	158.623	3.44542	4.91306e-20	1.17765e-17	NIT2	3	15983199	15985535	+	1535	protein_coding	NIT2 [Source:UniProtKB/TrEMBL;Acc:A0A384LD03]	CN_hydrolase
AT3G48090	2386.32	2379.81	2372.9	971.05	637.402	742.85	2379.68	783.767	1.60197	5.0442e-20	1.19662e-17	EDS1	3	17755329	17758147	-	2551	protein_coding	Protein EDS1 [Source:UniProtKB/Swiss-Prot;Acc:Q9SU72]	Lipase_3
AT5G15180	10.8125	46.663	21.4083	499.109	268.38	574.938	26.2946	447.476	-4.08276	1.13971e-19	2.6761e-17	PER56	5	4930425	4932406	+	1321	protein_coding	Peroxidase 56 [Source:UniProtKB/Swiss-Prot;Acc:Q9LXG3]	-
AT5G03615	47.5751	43.8061	41.1039	215.342	526.276	484.606	44.1617	408.741	-3.21179	1.30408e-19	3.03114e-17	-	5	7891346	7891734	+	389	lncRNA	-	-
AT5G47980	7.56877	38.0923	32.5406	592.692	271.525	725.846	26.0672	530.021	-4.3344	1.58555e-19	3.64852e-17	BAHD1	5	19428888	19430517	+	1630	protein_coding	BAHD acyltransferase At5g47980 [Source:UniProtKB/Swiss-Prot;Acc:Q9FI40]	-
AT5G44400	573.064	431.395	447.005	140.878	140.48	141.343	483.821	140.9	1.7786	2.45784e-19	5.59975e-17	-	5	17886160	17888530	-	2014	protein_coding	Berberine bridge enzyme-like 26 [Source:UniProtKB/Swiss-Prot;Acc:Q9FKU8]	FAD_binding_4
AT5G51465	113.532	154.274	161.847	3.01881	3.14507	0	143.217	2.05463	6.11114	2.88824e-19	6.51581e-17	-	5	20904578	20905568	-	612	protein_coding	-	-
AT1G54970	48.6564	76.1845	113.036	1535.57	469.664	981.964	79.2922	995.732	-3.64622	3.07237e-19	6.86392e-17	PRP1	1	20504901	20506504	+	1373	protein_coding	Proline-rich protein 1 [Source:UniProtKB/Swiss-Prot;Acc:Q9FZ35]	-
AT1G52060	17.3	62.8522	64.2249	587.661	479.1	1107.37	48.1257	724.709	-3.90471	3.34171e-19	7.39385e-17	JAL9	1	19358800	19360822	-	1355	protein_coding	Jacalin-related lectin 9 [Source:UniProtKB/Swiss-Prot;Acc:F4IB95]	-
AT1G08450	3462.17	4107.3	3733.61	1859.58	1642.78	1644.05	3767.69	1715.47	1.13509	4.18544e-19	9.1725e-17	CRT3	1	2667798	2671957	-	1642	protein_coding	Calreticulin-3 [Source:UniProtKB/Swiss-Prot;Acc:O04153]	-
AT3G28510	603.339	717.087	519.794	0	0	1.06273	613.406	0.354244	10.6863	4.65524e-19	1.01058e-16	-	3	10685470	10687429	+	1960	protein_coding	AAA-ATPase At3g28510 [Source:UniProtKB/Swiss-Prot;Acc:Q9LH84]	AAA
AT3G26840	591.445	490.438	502.667	164.022	178.221	188.104	528.183	176.782	1.57862	5.07458e-19	1.09132e-16	-	3	9892791	9896337	+	2306	protein_coding	Acyltransferase-like protein At3g26840, chloroplastic [Source:UniProtKB/Swiss-Prot;Acc:Q9LW26]	-
AT5G42500	34.6001	62.8522	36.8223	558.479	244.267	513.3	44.7582	438.682	-3.29195	5.53988e-19	1.18035e-16	DIR2	5	16994106	16995062	-	957	protein_coding	Dirigent protein 2 [Source:UniProtKB/Swiss-Prot;Acc:Q9FIG7]	-
AT2G31865	1229.38	1268.47	1328.17	275.718	125.803	91.395	1275.34	164.305	2.95526	1.28726e-18	2.71753e-16	PARG2	2	13546544	13549571	-	2013	protein_coding	poly(ADP-ribose) glycohydrolase 2 [Source:TAIR;Acc:AT2G31865]	-
AT4G33980	734.171	660.901	675.646	1421.86	1675.28	1743.94	690.239	1613.69	-1.22555	2.9083e-18	6.08389e-16	-	4	16282281	16285229	-	1706	protein_coding	BEST Arabidopsis thaliana protein match is: cold regulated gene 27 (TAIR:AT5G42900.2); Ha. [Source:TAIR;Acc:AT4G33980]	-
AT1G21520	826.077	493.295	399.051	108.677	87.0137	78.6422	572.808	91.4443	2.64518	3.103e-18	6.43271e-16	-	1	7534019	7534927	-	909	protein_coding	Uncharacterized protein At1g21520/F24J8_4 [Source:UniProtKB/TrEMBL;Acc:Q8GYE6]	-
AT3G18170	115.694	139.989	179.83	789.921	491.68	717.344	145.171	666.315	-2.19522	3.57327e-18	7.34148e-16	-	3	6227341	6229721	+	2190	protein_coding	Glycosyltransferase family 61 protein [Source:UniProtKB/TrEMBL;Acc:Q9LV23]	-
AT2G24850	362.22	1490.36	834.924	50.3134	63.9498	89.2695	895.834	67.8443	3.72402	3.76401e-18	7.66492e-16	TAT3	2	10582074	10585216	-	2398	protein_coding	Probable aminotransferase TAT3 [Source:UniProtKB/Swiss-Prot;Acc:Q9SK47]	Aminotran_1_2
AT3G54770	47.5751	67.6138	63.3686	458.859	244.267	395.336	59.5192	366.154	-2.61772	4.534e-18	9.15191e-16	ARP1	3	20273672	20276016	-	1823	protein_coding	Probable RNA-binding protein ARP1 [Source:UniProtKB/Swiss-Prot;Acc:Q9M1S3]	RRM_1
AT2G25150	28.1126	30.4738	22.2646	293.831	148.867	358.141	26.9503	266.946	-3.3115	5.26355e-18	1.05321e-15	SCT	2	10702341	10704825	-	2186	protein_coding	Spermidine coumaroyl-CoA acyltransferase [Source:UniProtKB/Swiss-Prot;Acc:Q8GYW8]	-
AT2G39700	1070.44	1209.43	1221.99	491.059	530.469	434.657	1167.29	485.395	1.26622	6.34212e-18	1.25809e-15	EXPA4	2	16543832	16545746	-	1500	protein_coding	Expansin-A4 [Source:UniProtKB/Swiss-Prot;Acc:O48818]	-
AT4G25580	14.0563	13.3323	14.5576	108.677	481.196	288	13.9821	292.625	-4.38658	6.90663e-18	1.35836e-15	-	4	13056183	13058810	+	2254	protein_coding	At4g25580/M7J2_50 [Source:UniProtKB/TrEMBL;Acc:Q8RY15]	-
AT1G12200	2932.36	1730.34	1724.65	501.122	490.632	604.695	2129.12	532.149	2.00006	8.70555e-18	1.69766e-15	-	1	4137511	4140158	+	1981	protein_coding	Flavin-containing monooxygenase [Source:UniProtKB/TrEMBL;Acc:A0A178W1K3]	FMO-like
AT2G36830	7321.16	7302.29	8055.52	21234.3	15245.2	19798.7	7559.66	18759.4	-1.31119	9.95406e-18	1.92481e-15	TIP1-1	2	15445294	15446621	+	1237	protein_coding	Aquaporin TIP1-1 [Source:UniProtKB/Swiss-Prot;Acc:P25818]	-
AT5G05600	1029.35	828.507	939.396	329.05	206.527	282.687	932.419	272.754	1.77271	1.01818e-17	1.95245e-15	-	5	1672070	1674770	+	2395	protein_coding	Probable 2-oxoglutarate-dependent dioxygenase At5g05600 [Source:UniProtKB/Swiss-Prot;Acc:Q9FFF6]	2OG-FeII_Oxy
AT2G18370	741.739	912.31	685.922	253.58	160.399	155.159	779.99	189.712	2.03857	1.10454e-17	2.10053e-15	LTP8	2	7980532	7981868	+	899	protein_coding	Non-specific lipid-transfer protein [Source:UniProtKB/TrEMBL;Acc:A0A178VTK3]	-
AT1G05660	6.48752	4.76153	8.56332	196.222	77.5785	196.605	6.60412	156.802	-4.56105	1.27351e-17	2.40203e-15	-	1	1694070	1696191	-	1534	protein_coding	F3F20.11 protein [Source:UniProtKB/TrEMBL;Acc:Q9SYK7]	-
AT3G61430	7210.87	9137.38	8034.11	16757.4	17384.9	18911.3	8127.45	17684.5	-1.12154	1.28728e-17	2.40826e-15	PIP1-1	3	22733243	22735394	+	1556	protein_coding	PIP1A [Source:UniProtKB/TrEMBL;Acc:A0A178VIZ0]	-
AT3G52430	1399.14	1637.97	1815.42	577.598	336.523	424.03	1617.51	446.05	1.85835	1.40589e-17	2.60894e-15	PAD4	3	19431095	19434450	+	2255	protein_coding	Lipase-like PAD4 [Source:UniProtKB/Swiss-Prot;Acc:Q9S745]	Lipase_3
AT5G61160	716.871	281.883	289.44	48.3009	38.7892	27.631	429.398	38.2404	3.48651	1.73445e-17	3.19291e-15	ACT	5	24608605	24610329	+	1725	protein_coding	Agmatine coumaroyltransferase [Source:UniProtKB/Swiss-Prot;Acc:Q9FNP9]	-
AT5G10430	181.65	186.652	160.134	519.235	688.771	505.86	176.146	571.289	-1.69853	2.03231e-17	3.71155e-15	AGP4	5	3277488	3278461	-	974	protein_coding	ATAGP4 [Source:UniProtKB/TrEMBL;Acc:A0A178UE88]	-
AT1G52000	658.483	607.572	1207.43	163.016	146.77	166.849	824.494	158.878	2.37633	2.20742e-17	3.98927e-15	JAL5	1	19333088	19336135	-	2717	protein_coding	Jacalin-related lectin 5 [Source:UniProtKB/Swiss-Prot;Acc:Q9ZU23]	-
AT5G06200	70.2814	94.2783	64.2249	504.141	289.347	409.152	76.2616	400.88	-2.39495	2.21905e-17	3.98927e-15	CASP4	5	1877134	1878324	+	1016	protein_coding	CASP-like protein [Source:UniProtKB/TrEMBL;Acc:A0A178UFD9]	-
AT4G03420	1468.34	1577.02	1485.74	647.031	549.34	434.657	1510.37	543.676	1.47368	2.25241e-17	4.01784e-15	-	4	1511597	1514072	+	2040	protein_coding	AT4g03420/F9H3_4 [Source:UniProtKB/TrEMBL;Acc:Q8S9K9]	-
AT5G16590	1378.6	1256.09	1338.45	2456.3	2562.19	2469.79	1324.38	2496.09	-0.914522	2.36466e-17	4.17456e-15	LRR1	5	5431584	5434186	+	2421	protein_coding	Probable inactive receptor kinase At5g16590 [Source:UniProtKB/Swiss-Prot;Acc:Q9FMD7]	Pkinase
AT4G02700	627.127	594.239	473.552	199.241	177.172	185.978	564.973	187.464	1.59023	2.37655e-17	4.17456e-15	SULTR3;2	4	1188983	1193611	+	2306	protein_coding	Sulfate transporter 3.2 [Source:UniProtKB/Swiss-Prot;Acc:O04289]	Sulfate_transp
AT1G52750	296.263	290.454	336.539	764.764	1130.13	933.079	307.752	942.658	-1.61402	3.67247e-17	6.37319e-15	-	1	19646465	19649340	-	2354	protein_coding	Alpha/beta-Hydrolases superfamily protein [Source:UniProtKB/TrEMBL;Acc:F4IEK5]	-
AT5G40000	112.45	112.372	141.295	1.00627	1.04836	3.1882	122.039	1.74761	6.13917	3.6836e-17	6.37319e-15	-	5	16010869	16012559	-	1691	protein_coding	AAA-ATPase At5g40000 [Source:UniProtKB/Swiss-Prot;Acc:F4KFX5]	AAA
AT2G02930	320.051	183.795	159.278	20.1254	24.1122	8.50186	221.041	17.5798	3.64839	5.33826e-17	9.16706e-15	GSTF3	2	851156	852321	-	1046	protein_coding	Glutathione S-transferase F3 [Source:UniProtKB/Swiss-Prot;Acc:Q9SLM6]	GST_N
AT1G06120	1.08125	3.80923	0.856332	206.285	71.2883	193.417	1.9156	156.997	-6.35944	5.87166e-17	1.00084e-14	-	1	1855910	1857718	+	1155	protein_coding	Delta-9 desaturase-like 3 protein [Source:UniProtKB/Swiss-Prot;Acc:Q9FPD5]	-
AT3G49120	7063.82	6027.15	5642.37	1724.74	645.788	886.318	6244.45	1085.62	2.52384	6.98997e-17	1.18269e-14	PER34	3	18207651	18210333	+	1522	protein_coding	Peroxidase 34 [Source:UniProtKB/Swiss-Prot;Acc:Q9SMU8]	-
AT2G45760	83.2565	116.181	114.749	3.01881	4.19343	1.06273	104.729	2.75832	5.24362	8.72319e-17	1.46518e-14	BAP2	2	18846944	18847835	-	892	protein_coding	BON1-associated protein 2 [Source:UniProtKB/Swiss-Prot;Acc:Q58FX0]	C2
AT5G40010	202.194	273.312	199.525	46.2884	30.4024	22.3174	225.011	33.0027	2.76603	9.25821e-17	1.54377e-14	AATP1	5	16020058	16021916	-	1859	protein_coding	AAA-ATPase ASD, mitochondrial [Source:UniProtKB/Swiss-Prot;Acc:Q9FLD5]	AAA
AT5G04970	15.1375	9.52307	11.9886	119.746	103.787	174.288	12.2164	132.607	-3.44762	9.3889e-17	1.5543e-14	PME47	5	1464079	1467161	-	2218	protein_coding	Probable pectinesterase/pectinesterase inhibitor 47 [Source:UniProtKB/Swiss-Prot;Acc:Q9FF77]	-
AT2G23630	3.24376	13.3323	14.5576	197.229	109.029	213.609	10.3779	173.289	-4.03514	1.01082e-16	1.66143e-14	sks16	2	10052365	10055427	-	1958	protein_coding	SKU5 similar 16 [Source:TAIR;Acc:AT2G23630]	-
AT3G57240	277.882	728.515	387.062	64.4012	27.2573	30.8192	464.486	40.8259	3.50606	1.09948e-16	1.79434e-14	BG3	3	21181642	21183144	-	1399	protein_coding	Probable glucan endo-1,3-beta-glucosidase BG3 [Source:UniProtKB/Swiss-Prot;Acc:F4J270]	Glyco_hydro_17
AT1G02850	2420.92	1091.34	816.941	187.166	164.592	221.048	1443.07	190.935	2.91757	1.25345e-16	2.03121e-14	BGLU11	1	630374	633420	+	2196	protein_coding	Beta-glucosidase 11 [Source:UniProtKB/Swiss-Prot;Acc:B3H5Q1]	Glyco_hydro_1
AT5G13320	1624.04	1217.05	1028.45	51.3197	16.7737	9.56459	1289.85	25.886	5.63619	1.54264e-16	2.48235e-14	PBS3	5	4267456	4271064	+	2619	protein_coding	Auxin-responsive GH3 family protein [Source:TAIR;Acc:AT5G13320]	-
AT4G04500	208.682	245.695	157.565	0	0	0	203.981	0	10.0592	1.63474e-16	2.61229e-14	CRK37	4	2238370	2240921	+	2209	protein_coding	Cysteine-rich receptor-like protein kinase 37 [Source:UniProtKB/Swiss-Prot;Acc:Q9XEC7]	Pkinase
AT3G13090	398.982	296.167	311.705	93.583	98.5456	80.7676	335.618	90.9654	1.88174	1.82704e-16	2.89945e-14	ABCC6	3	4202811	4208261	-	4693	protein_coding	ABC transporter C family member 6 [Source:UniProtKB/Swiss-Prot;Acc:Q8VZZ4]	ABC_tran
AT2G38530	43469.6	29771	18273.3	6908.04	7276.65	5842.9	30504.6	6675.86	2.19197	2.21889e-16	3.49719e-14	LTP2	2	16128176	16129399	+	1113	protein_coding	Non-specific lipid-transfer protein [Source:UniProtKB/TrEMBL;Acc:A0A178W063]	-
AT3G56230	17.3	25.7123	24.8336	190.185	120.561	180.664	22.6153	163.803	-2.84914	4.63592e-16	7.25695e-14	-	3	20860720	20862395	-	1288	protein_coding	BTB/POZ domain-containing protein At3g56230 [Source:UniProtKB/Swiss-Prot;Acc:Q9LYL9]	BTB
AT5G24410	2.16251	19.0461	15.414	245.53	149.915	193.417	12.2075	196.287	-3.98389	5.27042e-16	8.19443e-14	PGL4	5	8332420	8334129	-	1201	protein_coding	Probable 6-phosphogluconolactonase 4 [Source:UniProtKB/Swiss-Prot;Acc:Q9FIN1]	-
AT2G31083	0	3.80923	4.28166	155.972	67.0949	157.284	2.69696	126.784	-5.49452	5.50073e-16	8.49513e-14	CLE5	2	13252076	13252914	+	839	protein_coding	CLAVATA3/ESR-RELATED 5 [Source:TAIR;Acc:AT2G31083]	-
AT3G62680	166.513	240.934	269.745	2638.44	806.187	1689.74	225.73	1711.46	-2.92146	5.72574e-16	8.78366e-14	PRP3	3	23182722	23184042	+	1221	protein_coding	Proline-rich protein 3 [Source:UniProtKB/Swiss-Prot;Acc:Q9LZJ7]	-
AT2G41090	5554.4	6848.99	4524	2024.61	1210.85	1204.08	5642.46	1479.85	1.9307	6.46934e-16	9.85868e-14	CML10	2	17135347	17136999	+	1433	protein_coding	Calmodulin-like protein 10 [Source:UniProtKB/Swiss-Prot;Acc:P30187]	-
AT4G25220	20.5438	20.9507	7.70699	483.009	114.271	362.392	16.4005	319.891	-4.29667	6.97243e-16	1.05554e-13	RHS15	4	12920742	12922885	+	1935	protein_coding	Putative glycerol-3-phosphate transporter 2 [Source:UniProtKB/Swiss-Prot;Acc:Q9SB41]	MFS_1
AT5G57530	24.8688	45.7107	41.1039	744.639	194.995	422.967	37.2278	454.2	-3.60479	7.76006e-16	1.1671e-13	XTH12	5	23300321	23301689	-	1146	protein_coding	Probable xyloglucan endotransglucosylase/hydrolase protein 12 [Source:UniProtKB/Swiss-Prot;Acc:Q9FKL9]	-
AT2G16700	1099.63	1567.5	1335.88	494.078	456.036	342.2	1334.34	430.771	1.63108	9.53233e-16	1.42434e-13	ADF5	2	7244500	7246069	+	1570	protein_coding	ATADF5 [Source:UniProtKB/TrEMBL;Acc:A0A178VPY9]	Cofilin_ADF
AT1G62980	48.6564	40.9492	68.5066	605.774	227.494	436.783	52.704	423.35	-3.00281	9.59877e-16	1.42501e-13	EXPA18	1	23331563	23333246	+	1251	protein_coding	Expansin-A18 [Source:UniProtKB/Swiss-Prot;Acc:Q9LQ07]	-
AT5G01870	632.533	671.376	942.822	181.128	117.416	68.0148	748.91	122.186	2.61479	9.96624e-16	1.47008e-13	LTP10	5	337128	337914	+	693	protein_coding	Non-specific lipid-transfer protein [Source:UniProtKB/TrEMBL;Acc:A0A178UD43]	-
AT1G22900	783.908	576.145	486.397	191.191	137.335	150.908	615.483	159.811	1.94365	1.0432e-15	1.52898e-13	DIR11	1	8103612	8104605	-	994	protein_coding	Dirigent protein 11 [Source:UniProtKB/Swiss-Prot;Acc:Q67YM6]	-
AT1G24575	236.794	279.978	272.314	66.4137	80.7236	78.6422	263.029	75.2598	1.80706	1.11101e-15	1.61807e-13	-	1	8710847	8711578	-	732	protein_coding	At1g24575 [Source:UniProtKB/TrEMBL;Acc:Q8LAL6]	-
AT1G08847	1195.87	1245.62	977.075	345.15	409.908	482.48	1139.52	412.513	1.46598	1.59186e-15	2.30379e-13	-	1	24912512	24912977	+	255	lncRNA	-	-
AT1G56120	440.07	574.241	426.453	169.053	122.658	137.092	480.255	142.934	1.7477	2.71107e-15	3.89903e-13	-	1	20987128	20993572	-	4062	protein_coding	Leucine-rich repeat transmembrane protein kinase [Source:UniProtKB/TrEMBL;Acc:F4I3K0]	Pkinase_Tyr
AT2G32140	321.132	255.218	330.544	35.2194	3.14507	14.8782	302.298	17.7476	4.08491	2.82531e-15	4.03809e-13	-	2	13655627	13657369	-	1485	protein_coding	Transmembrane receptor [Source:UniProtKB/TrEMBL;Acc:F4ISS7]	TIR
AT5G25190	1002.32	865.647	679.071	256.599	265.235	322.008	849.013	281.28	1.59324	2.9823e-15	4.23616e-13	ERF003	5	8706745	8707885	-	1038	protein_coding	Ethylene-responsive transcription factor ERF003 [Source:UniProtKB/Swiss-Prot;Acc:Q94AW5]	AP2
AT1G78260	497.376	560.909	514.656	1037.46	1282.14	1264.65	524.313	1194.75	-1.18779	3.00501e-15	4.24222e-13	-	1	29446861	29450515	+	2541	protein_coding	At1g78260 [Source:UniProtKB/TrEMBL;Acc:Q8LF90]	RRM_1
AT5G60900	278.963	355.21	137.869	26.163	5.24179	7.43912	257.348	12.948	4.30514	3.12198e-15	4.38048e-13	RLK1	5	24498369	24501770	-	2873	nontranslating_CDS	receptor-like protein kinase 1 [Source:TAIR;Acc:AT5G60900]	Pkinase
AT2G31980	242.201	244.743	261.181	62.3887	54.5146	80.7676	249.375	65.8903	1.92143	3.15808e-15	4.40427e-13	CYS2	2	13609093	13609955	-	782	protein_coding	Cysteine proteinase inhibitor [Source:UniProtKB/TrEMBL;Acc:A0A178VSQ8]	-
AT4G11820	2064.11	1919.85	1911.33	3404.21	3485.79	3727	1965.1	3539	-0.848964	3.45581e-15	4.79046e-13	HMGS	4	7108884	7112480	-	2251	protein_coding	Hydroxymethylglutaryl-CoA synthase [Source:UniProtKB/Swiss-Prot;Acc:P54873]	-
AT3G44860	114.613	421.872	209.801	19.1191	9.43522	18.0664	248.762	15.5403	4.0003	3.91859e-15	5.39944e-13	FAMT	3	16379571	16381434	+	1660	protein_coding	Farnesoic acid carboxyl-O-methyltransferase [Source:UniProtKB/Swiss-Prot;Acc:Q9FYC4]	-
AT1G22530	6011.77	5813.83	5415.44	10442.1	13434.7	11744.3	5747.01	11873.7	-1.04694	4.37507e-15	5.99254e-13	PATL2	1	7955445	7958564	-	2618	protein_coding	Patellin-2 [Source:UniProtKB/Swiss-Prot;Acc:Q56ZI2]	CRAL_TRIO_N
AT5G06640	77.8502	112.372	119.886	1115.95	359.587	842.746	103.37	772.762	-2.9002	4.63745e-15	6.31434e-13	-	5	2039598	2041928	-	2331	protein_coding	Proline-rich extensin-like family protein [Source:UniProtKB/TrEMBL;Acc:Q9FG06]	-
AT5G10130	17.3	43.8061	33.397	375.338	164.592	369.831	31.501	303.254	-3.26029	4.87006e-15	6.59205e-13	DFC	5	3171266	3172701	-	1053	protein_coding	Protein DOWNSTREAM OF FLC [Source:UniProtKB/Swiss-Prot;Acc:Q9LX15]	-
AT1G17190	281.126	466.63	479.546	1848.52	1194.08	2039.38	409.101	1693.99	-2.04858	5.15691e-15	6.93951e-13	GSTU26	1	5875295	5876620	+	1065	protein_coding	Glutathione S-transferase U26 [Source:UniProtKB/Swiss-Prot;Acc:Q9SHH8]	GST_N
AT3G46080	570.901	196.175	355.378	43.2696	9.43522	19.1292	374.151	23.9447	3.96169	5.84717e-15	7.82262e-13	ZAT8	3	16922514	16923299	-	786	protein_coding	Zinc finger protein ZAT8 [Source:UniProtKB/Swiss-Prot;Acc:Q9LX85]	-
AT5G42250	1424.01	1477.03	1400.1	2598.19	2444.77	2702.53	1433.71	2581.83	-0.848682	6.92565e-15	9.21192e-13	-	5	16893849	16897690	+	1651	protein_coding	Alcohol dehydrogenase-like 7 [Source:UniProtKB/Swiss-Prot;Acc:Q9FH04]	ADH_N
AT1G34180	316.807	274.264	339.108	78.489	42.9827	30.8192	310.06	50.7636	2.60778	6.98773e-15	9.24107e-13	anac016	1	12448543	12451287	+	2303	protein_coding	NAC domain containing protein 16 [Source:TAIR;Acc:AT1G34180]	NAM
novel.8	25.9501	26.6646	33.397	434.708	135.238	284.812	28.6705	284.92	-3.30999	7.11092e-15	9.35025e-13	-	1	12528033	12529813	+	1678	-	- && Q9LNL0.1 RecName: Full=Peroxidase 8; Short=Atperox P8; Flags: Precursor && PF00141:Peroxidase	-
AT3G16360	156.782	181.891	214.939	33.2069	18.8704	38.2584	184.537	30.1119	2.61679	7.60274e-15	9.94016e-13	AHP4	3	5554197	5555789	+	938	protein_coding	AHP4 [Source:UniProtKB/TrEMBL;Acc:A0A384KT90]	Hpt
AT1G66880	2490.13	1790.34	2026.94	725.52	364.829	383.646	2102.47	491.332	2.09677	7.72694e-15	1.00455e-12	-	1	24946928	24955694	+	5006	protein_coding	Protein kinase superfamily protein [Source:TAIR;Acc:AT1G66880]	Pkinase_Tyr
AT3G24770	487.645	562.813	566.036	180.122	231.687	179.602	538.831	197.137	1.4515	8.05737e-15	1.04162e-12	CLE41	3	9046293	9047463	+	1171	protein_coding	CLAVATA3/ESR (CLE)-related protein 41 [Source:UniProtKB/Swiss-Prot;Acc:Q84W98]	-
AT2G39030	299.507	82.8507	171.266	0	0	0	184.541	0	9.91428	1.00189e-14	1.28796e-12	NATA1	2	16298110	16299205	+	1096	protein_coding	L-ornithine N5-acetyltransferase NATA1 [Source:UniProtKB/Swiss-Prot;Acc:Q9ZV05]	Acetyltransf_1
AT1G05260	735.252	1080.87	836.636	3582.32	2134.46	3313.6	884.252	3010.12	-1.76709	1.04399e-14	1.33462e-12	PER3	1	1529767	1531484	+	1254	protein_coding	Peroxidase [Source:UniProtKB/TrEMBL;Acc:Q0WSR2]	-
AT5G42510	4.32501	19.0461	8.56332	257.605	93.3039	251.867	10.6448	200.925	-4.22919	1.11123e-14	1.41273e-12	DIR1	5	16997979	16998925	-	947	protein_coding	Dirigent protein 1 [Source:UniProtKB/Swiss-Prot;Acc:Q9FIG6]	-
AT5G14340	1.08125	8.57076	5.13799	103.646	75.4818	129.653	4.93	102.927	-4.3548	1.36809e-14	1.72973e-12	AtMYB40	5	4623198	4624960	+	1672	protein_coding	myb domain protein 40 [Source:TAIR;Acc:AT5G14340]	Myb_DNA-binding
AT3G12110	560.089	547.576	599.432	1095.83	1253.84	1122.24	569.033	1157.3	-1.02366	1.38245e-14	1.73197e-12	ACT11	3	3857780	3860089	+	1788	protein_coding	Actin-11 [Source:UniProtKB/Swiss-Prot;Acc:P53496]	Actin
AT1G11330	1753.79	1379.89	1253.67	593.699	621.676	574.938	1462.45	596.771	1.29247	1.38492e-14	1.73197e-12	-	1	3809795	3813809	+	3580	protein_coding	G-type lectin S-receptor-like serine/threonine-protein kinase At1g11330 [Source:UniProtKB/Swiss-Prot;Acc:Q9SXB8]	Pkinase
AT2G25810	49.7376	107.611	131.019	821.115	434.02	636.576	96.1224	630.571	-2.70868	1.45736e-14	1.81273e-12	TIP4-1	2	11012499	11014171	+	1174	protein_coding	Aquaporin TIP4-1 [Source:UniProtKB/Swiss-Prot;Acc:O82316]	-
AT3G25882	284.369	440.918	180.686	44.2758	19.9188	39.3211	301.991	34.5052	3.1281	1.49898e-14	1.85446e-12	NIMIN-2	3	9470357	9471039	-	683	protein_coding	NIMIN-2 [Source:UniProtKB/TrEMBL;Acc:A0A178VAB1]	-
AT1G66100	617.395	534.244	395.625	1287.02	1709.87	1860.84	515.755	1619.24	-1.65178	1.65555e-14	2.03721e-12	-	1	24605538	24606722	-	992	protein_coding	Probable thionin-2.4 [Source:UniProtKB/Swiss-Prot;Acc:Q9C8D6]	-
AT5G42680	529.814	480.915	520.65	223.392	221.204	225.299	510.46	223.298	1.19267	1.81266e-14	2.21868e-12	-	5	17114098	17115571	+	1376	protein_coding	At5g42680 [Source:UniProtKB/TrEMBL;Acc:Q9FMZ6]	-
AT4G26070	824.996	782.796	731.308	352.194	386.844	361.329	779.7	366.789	1.08749	1.84115e-14	2.24162e-12	MKK1	4	13217475	13219936	+	1877	protein_coding	NMAPKK [Source:UniProtKB/TrEMBL;Acc:A0A178V3F2]	Pkinase
AT5G66350	268.151	322.832	240.629	70.4388	88.0621	76.5167	277.204	78.3392	1.82325	2.02997e-14	2.45851e-12	SHI	5	26503115	26506809	-	2608	protein_coding	Protein SHORT INTERNODES [Source:UniProtKB/Swiss-Prot;Acc:Q9XGX0]	-
AT1G73810	480.076	229.506	204.663	44.2758	23.0639	39.3211	304.748	35.5536	3.09705	2.06934e-14	2.49306e-12	-	1	27752342	27755297	-	1510	protein_coding	Core-2/I-branching beta-1,6-N-acetylglucosaminyltransferase family protein [Source:UniProtKB/TrEMBL;Acc:Q9C9T1]	-
AT1G33560	1441.31	1107.53	1650.15	567.536	409.908	437.846	1399.66	471.763	1.56879	2.46739e-14	2.95714e-12	ADR1	1	12168768	12172119	+	2929	protein_coding	Disease resistance protein ADR1 [Source:UniProtKB/Swiss-Prot;Acc:Q9FW44]	NB-ARC
AT5G16080	151.375	190.461	190.962	40.2508	45.0794	38.2584	177.6	41.1962	2.10959	2.64521e-14	3.15382e-12	CXE17	5	5252251	5253790	-	1540	protein_coding	Probable carboxylesterase 17 [Source:UniProtKB/Swiss-Prot;Acc:Q9LFR7]	Abhydrolase_3
AT3G19430	15.1375	15.2369	24.8336	165.028	147.818	515.425	18.4027	276.091	-3.89997	3.16093e-14	3.74929e-12	-	3	6736061	6738518	-	2189	protein_coding	Late embryogenesis abundant protein-related / LEA protein-like protein [Source:UniProtKB/TrEMBL;Acc:A0A178VGJ3]	-
AT1G65790	107.044	225.697	172.123	22.1379	6.29015	10.6273	168.288	13.0185	3.68761	3.25222e-14	3.83778e-12	SD17	1	24468770	24472475	+	2925	protein_coding	Receptor-like serine/threonine-protein kinase SD1-7 [Source:UniProtKB/Swiss-Prot;Acc:Q39086]	Pkinase_Tyr
AT1G13470	229.226	544.719	272.314	41.257	11.5319	7.43912	348.753	20.076	4.11342	3.29911e-14	3.87326e-12	-	1	4620101	4621585	-	1404	protein_coding	Protein of unknown function (DUF1262) [Source:TAIR;Acc:AT1G13470]	-
AT2G23680	429.257	493.295	460.707	144.903	64.9982	77.5794	461.086	95.8268	2.26491	3.49649e-14	4.08414e-12	-	2	10066117	10067737	+	1360	protein_coding	Cold-regulated 413 plasma membrane protein 3 [Source:UniProtKB/Swiss-Prot;Acc:O64834]	-
AT1G67750	595.77	553.29	605.427	272.699	261.041	272.059	584.829	268.6	1.12257	3.78151e-14	4.39477e-12	-	1	25401514	25403595	+	1803	protein_coding	Probable pectate lyase 5 [Source:UniProtKB/Swiss-Prot;Acc:Q9FXD8]	-
AT3G25010	310.32	662.805	429.022	83.5203	73.3851	110.524	467.382	89.1432	2.39137	3.84821e-14	4.44981e-12	AtRLP41	3	9110057	9112936	-	2880	protein_coding	Receptor like protein 41 [Source:UniProtKB/TrEMBL;Acc:A0A1I9LTP5]	-
AT3G23290	442.232	580.907	395.625	145.909	162.495	124.34	472.922	144.248	1.71262	3.88871e-14	4.47416e-12	LSH4	3	8326628	8328557	+	1465	protein_coding	LSH4 [Source:UniProtKB/TrEMBL;Acc:A0A178VHD2]	-
AT5G10760	1939.77	4110.16	2652.06	93.583	14.677	27.631	2900.66	45.297	5.99967	3.91315e-14	4.47988e-12	AED1	5	3400322	3402389	-	1968	protein_coding	Aspartyl protease AED1 [Source:UniProtKB/Swiss-Prot;Acc:Q9LEW3]	-
AT3G07070	28.1126	24.76	32.5406	407.539	122.658	300.753	28.4711	276.983	-3.28074	3.96138e-14	4.51263e-12	PBL26	3	2237897	2240266	+	1902	protein_coding	Probable serine/threonine-protein kinase PBL26 [Source:UniProtKB/Swiss-Prot;Acc:Q9SFT7]	Pkinase
AT5G06720	219.494	273.312	230.353	55.3448	62.9015	31.882	241.053	50.0427	2.2671	3.99188e-14	4.52499e-12	PER53	5	2077382	2079005	-	1341	protein_coding	Peroxidase 53 [Source:UniProtKB/Swiss-Prot;Acc:Q42578]	-
AT3G03660	147.05	191.414	143.864	27.1693	7.33851	17.0037	160.776	17.1705	3.22269	4.08756e-14	4.61073e-12	WOX11	3	889166	892229	-	2513	protein_coding	WUSCHEL related homeobox 11 [Source:UniProtKB/TrEMBL;Acc:A0A1I9LND8]	Homeobox
AT3G29250	353.57	577.098	505.236	2943.34	1291.58	2963.96	478.634	2399.62	-2.32527	4.40025e-14	4.93923e-12	SDR4	3	11193389	11195171	-	1498	protein_coding	Short-chain dehydrogenase reductase 4 [Source:UniProtKB/Swiss-Prot;Acc:F4J2Z7]	-
AT5G65170	214.088	250.457	239.773	60.3761	71.2883	42.5093	234.773	58.0579	2.01553	5.62986e-14	6.25921e-12	-	5	26041045	26043267	+	2223	protein_coding	At5g65170 [Source:UniProtKB/TrEMBL;Acc:Q9FJP8]	-
AT4G00680	52.9814	63.8045	75.3572	578.605	224.349	407.026	64.0477	403.327	-2.65193	5.6306e-14	6.25921e-12	ADF8	4	279596	281072	-	1400	protein_coding	actin depolymerizing factor 8 [Source:TAIR;Acc:AT4G00680]	Cofilin_ADF
AT2G19990	161.107	188.557	148.145	42.2633	31.4507	35.0702	165.936	36.2614	2.19237	6.42036e-14	7.10283e-12	PR-1-LIKE	2	8629857	8630688	-	832	protein_coding	PR-1-like protein [Source:UniProtKB/TrEMBL;Acc:A0A178VRT6]	SCP
AT5G45110	2209	1782.72	2245.3	936.836	762.156	978.776	2079.01	892.59	1.2198	7.57568e-14	8.34086e-12	NPR3	5	18228768	18231588	+	2659	protein_coding	NPR3 [Source:UniProtKB/TrEMBL;Acc:A0A178UGU4]	BTB
AT1G06160	178.407	220.935	168.697	51.3197	44.031	44.6347	189.346	46.6618	2.01972	9.49887e-14	1.04085e-11	ERF094	1	1882907	1883992	+	1086	protein_coding	Ethylene-responsive transcription factor ERF094 [Source:UniProtKB/Swiss-Prot;Acc:Q9LND1]	AP2
AT1G67105	534.139	1003.73	1152.62	212.323	129.996	86.0813	896.831	142.8	2.65039	1.02092e-13	1.11339e-11	-	1	25057479	25058264	+	786	ncRNA	other RNA [Source:TAIR;Acc:AT1G67105]	-
AT3G04720	6468.05	7014.69	6314.59	2386.87	1203.51	983.027	6599.11	1524.47	2.11381	1.10161e-13	1.19572e-11	HEL	3	1285425	1286760	-	1134	protein_coding	Hevein-like preproprotein [Source:UniProtKB/Swiss-Prot;Acc:P43082]	-
AT2G47780	449.801	442.823	361.372	105.658	131.045	159.41	417.999	132.038	1.66283	1.19208e-13	1.28784e-11	-	2	19570040	19571034	+	914	protein_coding	REF/SRPP-like protein At2g47780 [Source:UniProtKB/Swiss-Prot;Acc:O82246]	-
AT1G01560	444.395	377.113	360.516	77.4827	20.9672	20.1919	394.008	39.5473	3.31266	1.29577e-13	1.39332e-11	MPK11	1	202103	204440	+	1848	protein_coding	Mitogen-activated protein kinase 11 [Source:UniProtKB/Swiss-Prot;Acc:Q9LMM5]	Pkinase
AT5G28030	222.738	204.746	191.818	63.3949	60.8048	49.9484	206.434	58.0494	1.82831	1.32915e-13	1.42256e-11	DES1	5	10029632	10032962	-	2527	protein_coding	Bifunctional cystathionine gamma-lyase/cysteine synthase [Source:UniProtKB/Swiss-Prot;Acc:F4K5T2]	PALP
AT1G03870	7517.95	7660.35	6380.53	14154.2	18639.8	14591.3	7186.28	15795.1	-1.13622	1.34463e-13	1.43142e-11	FLA9	1	982381	983544	-	1164	protein_coding	At1g03870 [Source:UniProtKB/TrEMBL;Acc:B3LF88]	-
AT2G24980	94.069	137.132	208.089	1502.36	529.421	1001.09	146.43	1010.96	-2.78484	1.34987e-13	1.43142e-11	-	2	10622396	10624309	+	1914	protein_coding	Proline-rich extensin-like family protein [Source:TAIR;Acc:AT2G24980]	-
AT1G29025	180.569	207.603	222.646	753.695	478.051	658.894	203.606	630.213	-1.62872	1.42329e-13	1.50235e-11	-	1	10124286	10127098	-	2198	protein_coding	Calcium-binding EF-hand family protein [Source:UniProtKB/TrEMBL;Acc:F4HZU9]	-
AT4G37700	9.73128	19.0461	15.414	112.702	96.4489	157.284	14.7305	122.145	-3.04145	1.46174e-13	1.53589e-11	-	4	17710182	17711031	-	850	protein_coding	At4g37700 [Source:UniProtKB/TrEMBL;Acc:Q9SZG2]	-
AT1G04610	41.0876	60.9476	59.9432	228.423	197.091	309.255	53.9928	244.923	-2.17603	1.47091e-13	1.5385e-11	YUC3	1	1279351	1281618	+	1774	protein_coding	Probable indole-3-pyruvate monooxygenase YUCCA3 [Source:UniProtKB/Swiss-Prot;Acc:O23024]	FMO-like
AT4G01140	15.1375	33.3307	23.9773	178.11	124.755	171.1	24.1485	157.988	-2.70201	1.48607e-13	1.54733e-11	-	4	490749	492418	-	1670	protein_coding	At4g01140 [Source:UniProtKB/TrEMBL;Acc:Q9M152]	-
AT3G44720	2261.98	1706.53	2061.19	893.567	567.162	692.901	2009.9	717.877	1.48496	1.58638e-13	1.64433e-11	ADT4	3	16271511	16273413	+	1903	protein_coding	Arogenate dehydratase 4, chloroplastic [Source:UniProtKB/Swiss-Prot;Acc:O22241]	-
AT2G31200	1080.17	1205.62	1084.97	607.786	549.34	544.119	1123.59	567.082	0.986312	1.62484e-13	1.67664e-11	ADF6	2	13293953	13295410	+	1121	protein_coding	Actin-depolymerizing factor 6 [Source:UniProtKB/Swiss-Prot;Acc:Q9ZSK2]	Cofilin_ADF
AT5G19800	11.8938	5.71384	14.5576	219.367	75.4818	164.723	10.7218	153.191	-3.83282	1.64533e-13	1.6902e-11	-	5	6690520	6691176	+	657	protein_coding	Hydroxyproline-rich glycoprotein family protein [Source:UniProtKB/TrEMBL;Acc:Q3E9B1]	-
AT1G35710	3272.95	4293	4433.23	467.915	149.915	212.546	3999.73	276.792	3.85276	1.67761e-13	1.71571e-11	-	1	13220471	13224681	+	4127	protein_coding	Probable leucine-rich repeat receptor-like protein kinase At1g35710 [Source:UniProtKB/Swiss-Prot;Acc:Q9LP24]	Pkinase
AT5G50580	15.1375	25.7123	20.552	351.188	540.953	91.395	20.4673	327.845	-3.9984	1.71134e-13	1.74246e-11	SAE1B-2	5	20585349	20587761	+	1474	protein_coding	SUMO-activating enzyme subunit 1B-1 [Source:UniProtKB/Swiss-Prot;Acc:P0DI12]	-
AT4G23310	109.207	100.944	95.9092	0	0	0	102.02	0	9.05971	1.97839e-13	2.0055e-11	CRK23	4	12185369	12188961	+	3059	protein_coding	Putative cysteine-rich receptor-like protein kinase 23 [Source:UniProtKB/Swiss-Prot;Acc:O65482]	Pkinase_Tyr
AT5G60530	109.207	109.515	137.013	460.871	357.49	719.47	118.578	512.61	-2.11022	2.06359e-13	2.08269e-11	-	5	24333907	24335858	-	1783	protein_coding	At5g60530/muf9_180 [Source:UniProtKB/TrEMBL;Acc:Q9FKJ4]	-
AT2G19800	2082.49	2123.64	2117.71	4136.77	6682.23	5213.76	2107.95	5344.26	-1.3421	2.15182e-13	2.15648e-11	MIOX2	2	8530865	8533779	-	1620	protein_coding	At2g19800 [Source:UniProtKB/TrEMBL;Acc:B4F7Q2]	-
AT4G19680	15.1375	35.2353	23.9773	394.457	122.658	276.31	24.7834	264.475	-3.41085	2.15545e-13	2.15648e-11	IRT2	4	10703348	10704838	+	1394	protein_coding	Fe(2+) transport protein 2 [Source:UniProtKB/Swiss-Prot;Acc:O81850]	-
AT4G13570	107.044	77.1368	76.2136	254.586	361.683	323.071	86.7981	313.113	-1.85524	2.29053e-13	2.2817e-11	HTA4	4	7884516	7885982	+	759	protein_coding	Histone H2A [Source:UniProtKB/TrEMBL;Acc:F4JT33]	Histone
AT3G60470	84.3377	119.991	118.174	1.00627	0	2.12546	107.501	1.04391	6.69453	2.3692e-13	2.3499e-11	-	3	22344758	22347121	+	1915	protein_coding	Transmembrane protein, putative (DUF247) [Source:UniProtKB/TrEMBL;Acc:Q9M212]	-
AT3G21460	2.16251	5.71384	7.70699	70.4388	84.917	81.8304	5.19444	79.0621	-3.89047	2.42476e-13	2.39468e-11	GRXS10	3	7557297	7557969	-	673	protein_coding	Monothiol glutaredoxin-S10 [Source:UniProtKB/Swiss-Prot;Acc:Q9LIF1]	-
AT2G24300	334.107	313.309	247.48	678.225	778.93	717.344	298.299	724.833	-1.28304	2.72908e-13	2.68371e-11	-	2	10340785	10343736	+	2245	protein_coding	Calmodulin-binding protein [Source:TAIR;Acc:AT2G24300]	-
AT3G22910	395.739	756.131	945.391	31.1943	5.24179	11.6901	699.087	16.0421	5.44268	2.87962e-13	2.8197e-11	ACA13	3	8116292	8119490	-	3199	protein_coding	Putative calcium-transporting ATPase 13, plasma membrane-type [Source:UniProtKB/Swiss-Prot;Acc:Q9LIK7]	Cation_ATPase_C
AT1G61800	609.827	603.762	349.384	75.4702	69.1916	143.469	520.991	96.0435	2.43979	3.18649e-13	3.09884e-11	GPT2	1	22824414	22826902	+	1843	protein_coding	glucose-6-phosphate/phosphate translocator 2 [Source:TAIR;Acc:AT1G61800]	-
AT5G11410	268.151	250.457	162.703	31.1943	34.5958	56.3248	227.103	40.705	2.48053	3.19162e-13	3.09884e-11	-	5	3638191	3639965	-	1441	protein_coding	Protein kinase superfamily protein [Source:UniProtKB/TrEMBL;Acc:Q9LFL6]	Pkinase
AT1G02230	167.594	84.7553	77.0699	10.0627	5.24179	5.31366	109.806	6.87271	3.98946	3.24236e-13	3.13488e-11	NAC004	1	434965	436922	-	1436	protein_coding	NAC domain-containing protein 4 [Source:UniProtKB/Swiss-Prot;Acc:O81913]	NAM
novel.43	2.16251	10.4754	7.70699	84.5266	81.7719	120.089	6.78162	95.4624	-3.78924	3.45073e-13	3.32237e-11	-	2	7537238	7539741	-	1634	-	- && Q9SAA9.1 RecName: Full=Sterol 14-demethylase; AltName: Full=Cytochrome P450 51A2; AltName: Full=Cytochrome P450 51G1; Short=AtCYP51; AltName: Full=Obtusifoliol 14-demethylase; AltName: Full=Protein EMBRYO DEFECTIVE 1738 && PF00067:Cytochrome P450	p450
AT1G21250	4123.9	4051.11	3638.56	216.348	59.7564	39.3211	3937.86	105.142	5.22634	3.58087e-13	3.43331e-11	WAK1	1	7439171	7442113	+	2770	protein_coding	Wall-associated receptor kinase 1 [Source:UniProtKB/Swiss-Prot;Acc:Q39191]	Pkinase_Tyr
AT5G57625	62.7127	150.464	154.14	1565.75	474.906	995.78	122.439	1012.15	-3.04473	3.60289e-13	3.44009e-11	-	5	23337832	23338855	+	935	protein_coding	At5g57625 [Source:UniProtKB/TrEMBL;Acc:Q9FKL1]	SCP
AT5G36130	6.48752	8.57076	1.71266	109.683	69.1916	244.428	5.59031	141.101	-4.67799	3.79053e-13	3.60429e-11	-	5	14209088	14209922	-	739	protein_coding	-	p450
AT1G52245	127.588	106.658	129.306	334.081	307.169	327.321	121.184	322.857	-1.41377	4.20851e-13	3.98527e-11	-	1	19458612	19459763	-	928	protein_coding	Dynein light chain [Source:UniProtKB/TrEMBL;Acc:Q9M810]	-
AT3G17690	135.157	219.983	282.59	42.2633	22.0155	24.4428	212.576	29.5739	2.84479	4.49422e-13	4.23838e-11	CNGC19	3	6045002	6048529	+	2889	protein_coding	Putative cyclic nucleotide-gated ion channel 19 [Source:UniProtKB/Swiss-Prot;Acc:Q9LDR2]	Ion_trans
AT5G54610	89.744	161.892	89.0585	1.00627	0	2.12546	113.565	1.04391	6.77215	4.57913e-13	4.30083e-11	BAD1	5	22184545	22186633	-	1669	protein_coding	Ankyrin repeat-containing protein BDA1 [Source:UniProtKB/Swiss-Prot;Acc:Q8GYH5]	-
AT5G48230	2172.24	2047.46	2192.21	3688.98	3450.15	3602.66	2137.3	3580.6	-0.744419	4.61952e-13	4.32113e-11	AAT1	5	19552142	19555531	-	1945	protein_coding	AT5G48230 protein [Source:UniProtKB/TrEMBL;Acc:B9DGQ1]	Thiolase_N
AT5G57540	10.8125	22.8554	30.828	407.539	127.9	217.86	21.4986	251.1	-3.53423	5.08397e-13	4.73633e-11	XTH13	5	23302787	23304095	-	1110	protein_coding	Putative xyloglucan endotransglucosylase/hydrolase protein 13 [Source:UniProtKB/Swiss-Prot;Acc:Q9FKL8]	-
AT4G04540	302.751	145.703	93.3402	18.1128	6.29015	5.31366	180.598	9.90555	4.17963	5.23655e-13	4.8588e-11	CRK39	4	2259498	2262320	+	2495	protein_coding	Putative cysteine-rich receptor-like protein kinase 39 [Source:UniProtKB/Swiss-Prot;Acc:Q9SYS7]	Pkinase
AT2G44290	859.596	1040.87	818.654	309.931	128.948	168.974	906.374	202.618	2.16044	5.33354e-13	4.92892e-11	YLS3	2	18305080	18306395	-	1149	protein_coding	Protein YLS3 [Source:UniProtKB/Swiss-Prot;Acc:O64864]	-
AT1G75040	456.289	2008.41	1701.53	65.4075	44.031	29.7565	1388.75	46.3983	4.903	5.81832e-13	5.35541e-11	PR5	1	28177670	28179022	+	1095	protein_coding	Pathogenesis-related protein 5 [Source:UniProtKB/Swiss-Prot;Acc:P28493]	Thaumatin
AT1G55210	1474.83	1613.21	1309.33	699.357	482.245	611.071	1465.79	597.557	1.29414	6.2466e-13	5.72671e-11	DIR20	1	20597734	20598768	-	1035	protein_coding	Dirigent protein 20 [Source:UniProtKB/Swiss-Prot;Acc:Q9C891]	-
AT5G02490	2094.39	1705.58	2220.47	579.611	190.801	205.107	2006.81	325.173	2.62506	6.40168e-13	5.8456e-11	MED37D	5	550035	552827	-	2485	protein_coding	Probable mediator of RNA polymerase II transcription subunit 37c [Source:UniProtKB/Swiss-Prot;Acc:P22954]	HSP70
AT4G17660	112.45	123.8	56.5179	0	4.19343	1.06273	97.5894	1.75205	5.81147	7.4398e-13	6.76669e-11	PBL20	4	9831077	9833138	+	1623	protein_coding	Probable serine/threonine-protein kinase PBL20 [Source:UniProtKB/Swiss-Prot;Acc:F4JPX3]	Pkinase_Tyr
AT5G13200	553.601	386.636	550.622	188.172	136.287	150.908	496.953	158.456	1.64828	8.75626e-13	7.93269e-11	-	5	4206738	4208289	+	1462	protein_coding	GEM-like protein 5 [Source:UniProtKB/Swiss-Prot;Acc:Q9LYV6]	GRAM
AT5G06630	52.9814	73.3276	101.904	763.758	289.347	428.281	76.0708	493.795	-2.69456	8.88396e-13	8.01682e-11	-	5	2036312	2037855	-	1544	protein_coding	Proline-rich extensin-like family protein [Source:UniProtKB/TrEMBL;Acc:F4K3X4]	-
AT3G12145	444.395	532.339	768.986	184.147	181.366	153.033	581.907	172.849	1.75223	9.75515e-13	8.76858e-11	FLR1	3	3874487	3876302	-	1482	protein_coding	FTM4 [Source:UniProtKB/TrEMBL;Acc:A0A178V9V7]	LRRNT_2
AT2G20520	8.65002	19.9984	33.397	458.859	120.561	291.189	20.6818	290.203	-3.79726	1.00999e-12	9.04313e-11	FLA6	2	8840557	8841565	+	1009	protein_coding	Fasciclin-like arabinogalactan protein 6 [Source:UniProtKB/Swiss-Prot;Acc:Q9SIL7]	-
AT2G18800	5.40626	4.76153	13.7013	142.89	66.0466	197.668	7.95637	135.535	-4.06754	1.05964e-12	9.45094e-11	XTH21	2	8144881	8146477	+	1196	protein_coding	Xyloglucan endotransglucosylase/hydrolase [Source:UniProtKB/TrEMBL;Acc:A0A178VQ29]	-
AT1G51470	91.9065	178.081	142.151	539.36	738.044	1773.7	137.38	1017.03	-2.88669	1.07581e-12	9.55808e-11	TGG5	1	19087384	19090523	+	1851	protein_coding	Myrosinase 5 [Source:UniProtKB/Swiss-Prot;Acc:Q3ECS3]	Glyco_hydro_1
AT2G38240	204.357	73.3276	271.457	1.00627	1.04836	0	183.047	0.684876	8.04854	1.41982e-12	1.25659e-10	ANS	2	16012535	16014991	-	1575	protein_coding	Probable 2-oxoglutarate-dependent dioxygenase ANS [Source:UniProtKB/Swiss-Prot;Acc:O80449]	2OG-FeII_Oxy
AT5G67400	74.6064	154.274	173.835	1677.45	474.906	988.341	134.239	1046.9	-2.96099	1.52156e-12	1.34148e-10	PER73	5	26894778	26896488	+	1296	protein_coding	Peroxidase [Source:UniProtKB/TrEMBL;Acc:A3KPG1]	-
AT1G16260	1036.92	1026.59	1073.84	589.674	564.017	583.44	1045.78	579.043	0.852957	1.64919e-12	1.44845e-10	WAKL8	1	5559498	5562192	-	2547	protein_coding	Wall-associated receptor kinase-like 8 [Source:UniProtKB/Swiss-Prot;Acc:Q9SA25]	Pkinase_Tyr
AT1G21270	2214.41	1919.85	1799.15	1057.59	856.508	833.182	1977.8	915.76	1.1103	1.73702e-12	1.51979e-10	WAK2	1	7444749	7448483	+	3585	protein_coding	Wall-associated receptor kinase 2 [Source:UniProtKB/Swiss-Prot;Acc:Q9LMP1]	Pkinase_Tyr
AT2G33770	7064.91	5217.69	5757.98	2358.69	2287.52	3048.98	6013.52	2565.06	1.22917	1.75666e-12	1.53115e-10	UBC24	2	14277558	14283113	-	4176	protein_coding	Probable ubiquitin-conjugating enzyme E2 24 [Source:UniProtKB/Swiss-Prot;Acc:Q8VY10]	UQ_con
AT5G54390	2055.46	2097.93	2243.59	1204.5	1248.59	1277.4	2132.33	1243.5	0.778348	1.88472e-12	1.63658e-10	AHL	5	22085998	22088094	+	1665	protein_coding	PAP-specific phosphatase HAL2-like [Source:UniProtKB/Swiss-Prot;Acc:Q38945]	-
AT4G13820	90.8252	129.514	107.898	19.1191	18.8704	14.8782	109.412	17.6226	2.63419	1.99921e-12	1.72946e-10	-	4	8007950	8010858	-	2909	protein_coding	Disease resistance like protein [Source:UniProtKB/TrEMBL;Acc:Q8RXQ6]	LRRNT_2
AT5G59320	546.033	97.1353	154.996	15.094	13.6287	17.0037	266.055	15.2421	4.12435	2.33329e-12	2.01092e-10	LTP3	5	23928954	23929816	+	769	protein_coding	Non-specific lipid-transfer protein 3 [Source:UniProtKB/Swiss-Prot;Acc:Q9LLR7]	-
AT4G37870	22149.5	21943	23277.7	13239.5	11152.4	9844.09	22456.7	11412	0.976578	2.46944e-12	2.12031e-10	PCKA	4	17802690	17806705	-	2583	protein_coding	Phosphoenolpyruvate carboxykinase (ATP)-like protein [Source:UniProtKB/TrEMBL;Acc:Q0WWL8]	-
AT5G02380	43575.6	47191.6	39134.4	22249.6	25020.1	24786.1	43300.5	24018.6	0.850227	2.48087e-12	2.12181e-10	MT2B	5	506498	507244	-	571	protein_coding	Metallothionein-like protein 2B [Source:UniProtKB/Swiss-Prot;Acc:Q38805]	-
AT2G41480	157.863	273.312	302.285	39.2445	54.5146	54.1993	244.487	49.3195	2.31257	2.48963e-12	2.12181e-10	PER25	2	17296894	17298725	-	1114	protein_coding	Peroxidase 25 [Source:UniProtKB/Swiss-Prot;Acc:O80822]	-
AT2G39570	3070.76	3128.33	4051.31	6717.85	10486.7	9484.88	3416.8	8896.49	-1.38042	2.85566e-12	2.42478e-10	ACR9	2	16507882	16510264	+	1840	protein_coding	ACT domain-containing protein ACR9 [Source:UniProtKB/Swiss-Prot;Acc:O80644]	ACT
AT4G09990	36.7626	39.0446	54.8053	296.849	145.722	295.439	43.5375	246.004	-2.49358	2.96043e-12	2.5045e-10	GXM2	4	6258880	6260259	-	1298	protein_coding	Glucuronoxylan 4-O-methyltransferase 2 [Source:UniProtKB/Swiss-Prot;Acc:Q9T0F7]	-
AT4G31800	2196.02	1946.51	2429.41	1097.84	745.382	751.352	2190.65	864.858	1.34064	3.06912e-12	2.58694e-10	WRKY18	4	15382777	15385100	+	2027	protein_coding	WRKY like transcription factor [Source:UniProtKB/TrEMBL;Acc:Q0WTZ3]	WRKY
AT3G45080	0	14.2846	6.85066	164.022	92.2555	187.041	7.04509	147.773	-4.36745	3.15633e-12	2.65074e-10	SOT6	3	16488578	16489782	-	1205	protein_coding	Cytosolic sulfotransferase 6 [Source:UniProtKB/Swiss-Prot;Acc:Q9M1V1]	Sulfotransfer_1
AT5G44020	16170.1	15655	13566	26563.5	33359.8	28471.7	15130.4	29465	-0.961593	3.16989e-12	2.65245e-10	-	5	17712203	17714406	+	1409	protein_coding	HAD superfamily, subfamily IIIB acid phosphatase [Source:UniProtKB/TrEMBL;Acc:Q9FNC4]	-
AT3G22160	668.214	543.767	421.315	192.197	141.528	108.399	544.432	147.375	1.88338	3.20419e-12	2.67143e-10	VQ22	3	7817779	7818985	-	1207	protein_coding	VQ motif-containing protein 22 [Source:UniProtKB/Swiss-Prot;Acc:Q9LIE6]	-
AT1G08050	1130.99	817.079	668.795	257.605	115.319	95.6459	872.288	156.19	2.48005	3.31683e-12	2.75537e-10	-	1	2498794	2501581	-	2490	protein_coding	T6D22.13 [Source:UniProtKB/TrEMBL;Acc:Q9LN03]	VWA
AT3G23120	98.394	280.93	131.875	1.00627	0	0	170.4	0.335423	8.83925	3.33018e-12	2.7565e-10	AtRLP38	3	8227222	8229619	-	2398	protein_coding	Receptor-like protein 38 [Source:UniProtKB/Swiss-Prot;Acc:Q9LS79]	LRRNT_2
AT5G48000	334.107	666.615	613.134	3040.94	1486.57	4160.6	537.952	2896.04	-2.4279	3.63961e-12	3.00183e-10	CYP708A2	5	19444103	19447866	-	2215	protein_coding	Cytochrome P450, family 708, subfamily A, polypeptide 2 [Source:UniProtKB/TrEMBL;Acc:F4K051]	p450
AT2G37760	865.002	778.034	682.497	319.994	177.172	253.993	775.178	250.386	1.62941	4.08969e-12	3.36099e-10	AKR4C8	2	15831656	15833921	+	1665	protein_coding	Aldo-keto reductase family 4 member C8 [Source:UniProtKB/Swiss-Prot;Acc:O80944]	Aldo_ket_red
AT5G52810	820.671	954.211	706.474	326.031	169.834	179.602	827.119	225.156	1.87617	4.34111e-12	3.55492e-10	SARD4	5	21399331	21400686	+	1356	protein_coding	Protein SAR DEFICIENT 4 [Source:UniProtKB/Swiss-Prot;Acc:Q9FLY0]	OCD_Mu_crystall
AT4G33730	4.32501	4.76153	14.5576	193.204	61.8531	170.037	7.8814	141.698	-4.14183	4.40489e-12	3.59436e-10	-	4	16185044	16185654	+	611	protein_coding	CAP (Cysteine-rich secretory proteins, Antigen 5, and Pathogenesis-related 1 protein) superfamily protein [Source:UniProtKB/TrEMBL;Acc:O81889]	SCP
AT3G48640	142.725	115.229	57.3743	9.05642	3.14507	1.06273	105.11	4.42141	4.55517	4.42639e-12	3.59914e-10	-	3	18021356	18022648	-	1160	protein_coding	Transmembrane protein [Source:UniProtKB/TrEMBL;Acc:Q9SMN5]	-
AT1G72230	69.2002	100.944	89.0585	348.169	326.039	234.864	86.4011	303.024	-1.8077	4.48799e-12	3.62767e-10	-	1	27188036	27189358	+	1062	protein_coding	At1g72230/T9N14_17 [Source:UniProtKB/TrEMBL;Acc:Q9C7T2]	Cu_bind_like
AT1G34420	261.663	405.683	363.085	108.677	73.3851	105.21	343.477	95.7575	1.84343	4.49301e-12	3.62767e-10	-	1	12584345	12587778	+	3351	protein_coding	F12K21.25 [Source:UniProtKB/TrEMBL;Acc:Q9LNK3]	Pkinase_Tyr
AT4G18010	3077.25	3011.19	3121.33	1810.28	1750.76	1481.45	3069.92	1680.83	0.868926	4.55276e-12	3.66306e-10	IP5P2	4	9990988	9994524	-	2675	protein_coding	Type I inositol polyphosphate 5-phosphatase 2 [Source:UniProtKB/Swiss-Prot;Acc:Q9FUR2]	Exo_endo_phos
AT3G57260	1134.23	3417.83	2890.98	13.0815	2.09672	0	2481.01	5.0594	8.93185	4.57377e-12	3.66715e-10	BGL2	3	21188397	21189967	-	1477	protein_coding	Beta-1,3-glucanase 2 [Source:UniProtKB/TrEMBL;Acc:A0A1I9LMG6]	Glyco_hydro_17
AT5G24210	2858.83	2281.73	2676.04	952.937	364.829	611.071	2605.53	642.945	2.01853	4.67589e-12	3.73601e-10	-	5	8217191	8219720	+	1865	protein_coding	Alpha/beta-Hydrolases superfamily protein [Source:UniProtKB/TrEMBL;Acc:Q9FNG1]	Lipase_3
AT2G29750	59.4689	186.652	151.571	1181.36	511.599	972.4	132.564	888.453	-2.74206	5.40185e-12	4.30111e-10	UGT71C1	2	12709721	12711725	+	2005	protein_coding	Glycosyltransferase (Fragment) [Source:UniProtKB/TrEMBL;Acc:W8Q707]	UDPGT
AT4G23400	7461.73	6015.72	5453.98	11876	15202.2	14667.8	6310.48	13915.4	-1.14099	5.55768e-12	4.40993e-10	PIP1-5	4	12220641	12222468	+	1328	protein_coding	PIP1D [Source:UniProtKB/TrEMBL;Acc:A0A178V129]	-
AT4G28390	728.764	611.381	413.608	188.172	127.9	93.5204	584.585	136.531	2.09638	5.79459e-12	4.58211e-10	AAC3	4	14041288	14043347	-	1655	protein_coding	ADP,ATP carrier protein 3, mitochondrial [Source:UniProtKB/Swiss-Prot;Acc:O49447]	Mito_carr
AT3G56710	859.596	334.26	370.792	105.658	75.4818	90.3322	521.549	90.4907	2.52548	6.13937e-12	4.83812e-10	SIB1	3	21006638	21008068	-	1431	protein_coding	SIB1 [Source:UniProtKB/TrEMBL;Acc:A0A178VMX5]	-
AT3G51430	796.883	714.23	681.64	346.157	246.364	322.008	730.918	304.843	1.26083	7.08196e-12	5.56188e-10	SSL5	3	19086344	19088150	+	1561	protein_coding	Protein STRICTOSIDINE SYNTHASE-LIKE 5 [Source:UniProtKB/Swiss-Prot;Acc:Q9CAZ7]	Str_synth
AT5G14330	89.744	207.603	137.013	1273.94	478.051	817.241	144.787	856.41	-2.56311	8.10567e-12	6.3442e-10	-	5	4619727	4620551	-	607	protein_coding	Transmembrane protein [Source:UniProtKB/TrEMBL;Acc:Q9LY96]	-
AT5G47070	799.046	610.429	870.89	307.918	334.426	293.314	760.121	311.886	1.28539	8.31099e-12	6.48285e-10	PBL19	5	19118465	19121103	-	2026	protein_coding	Probable serine/threonine-protein kinase PBL19 [Source:UniProtKB/Swiss-Prot;Acc:Q9LTC0]	Pkinase_Tyr
AT2G04780	1554.84	1680.82	1509.71	3113.4	2686.94	2716.34	1581.79	2838.89	-0.843902	8.66159e-12	6.73351e-10	FLA7	2	1676717	1678455	+	1739	protein_coding	Fasciclin-like arabinogalactan protein 7 [Source:UniProtKB/Swiss-Prot;Acc:Q9SJ81]	-
AT3G28580	927.715	511.389	464.132	30.1881	5.24179	6.37639	634.412	13.9354	5.50456	8.83439e-12	6.84472e-10	-	3	10715597	10717393	+	1797	protein_coding	AAA-ATPase At3g28580 [Source:UniProtKB/Swiss-Prot;Acc:Q9LJJ7]	AAA
AT2G33850	214.088	234.267	320.268	639.987	656.272	839.558	256.208	711.939	-1.47186	9.8832e-12	7.63162e-10	-	2	14320865	14322082	-	1218	protein_coding	E6-like protein [Source:UniProtKB/TrEMBL;Acc:P93019]	-
AT5G13170	85.419	156.178	96.7655	15.094	7.33851	15.941	112.788	12.7912	3.14019	1.04213e-11	8.02021e-10	SWEET15	5	4181042	4183354	-	1351	protein_coding	Bidirectional sugar transporter SWEET15 [Source:UniProtKB/Swiss-Prot;Acc:Q9FY94]	-
AT5G42590	58.3877	176.177	144.72	941.868	459.181	1158.38	126.428	853.142	-2.75188	1.10048e-11	8.44102e-10	CYP71A16	5	17031024	17033800	-	1847	protein_coding	Cytochrome P450 71A16 [Source:UniProtKB/Swiss-Prot;Acc:Q9FH66]	p450
AT2G37030	92.9877	125.704	70.2192	294.837	446.6	348.576	96.3038	363.338	-1.91728	1.11489e-11	8.5232e-10	-	2	15553651	15554332	+	682	protein_coding	Auxin-responsive family protein [Source:UniProtKB/TrEMBL;Acc:Q9SJK4]	Auxin_inducible
AT1G04250	1675.94	1872.23	1352.15	3555.15	3921.91	3149.94	1633.44	3542.33	-1.11709	1.20786e-11	9.20333e-10	IAA17	1	1136078	1138663	+	1317	protein_coding	Auxin-responsive protein IAA17 [Source:UniProtKB/Swiss-Prot;Acc:P93830]	-
AT4G19030	308.157	359.02	352.809	1986.37	745.382	1583.47	339.995	1438.41	-2.08064	1.26678e-11	9.62041e-10	NIP1-1	4	10421521	10423508	-	1452	protein_coding	NLM1 [Source:UniProtKB/TrEMBL;Acc:A0A384L612]	-
AT1G74440	275.719	274.264	294.578	110.69	119.513	103.085	281.521	111.096	1.3418	1.27516e-11	9.6522e-10	-	1	27976502	27980456	-	2394	protein_coding	ER membrane protein, putative (DUF962) [Source:UniProtKB/TrEMBL;Acc:Q9CA70]	-
AT3G49960	104.882	84.7553	116.461	902.623	277.815	597.255	102.033	592.564	-2.53767	1.32351e-11	9.98534e-10	PER35	3	18524084	18525792	-	1401	protein_coding	Peroxidase 35 [Source:UniProtKB/Swiss-Prot;Acc:Q96510]	-
AT2G30930	3410.27	4248.24	3673.66	7087.15	9716.18	7605.97	3777.39	8136.44	-1.10693	1.36856e-11	1.02915e-09	-	2	13162074	13163497	+	1220	protein_coding	Expressed protein [Source:UniProtKB/TrEMBL;Acc:O80858]	-
AT3G04220	230.307	151.417	153.283	33.2069	22.0155	7.43912	178.336	20.8872	3.08831	1.46044e-11	1.09467e-09	-	3	1108725	1112437	-	3471	protein_coding	Disease resistance protein (TIR-NBS-LRR class) family [Source:UniProtKB/TrEMBL;Acc:Q9M8X8]	TIR
AT5G15530	901.765	790.414	869.177	1450.03	1566.25	1651.49	853.785	1555.92	-0.865977	1.57908e-11	1.17792e-09	BCCP2	5	5038563	5040840	+	1563	protein_coding	Biotin carboxyl carrier protein of acetyl-CoA carboxylase [Source:UniProtKB/TrEMBL;Acc:A0A178U9S1]	Biotin_lipoyl
AT3G18280	799.046	1045.63	836.636	382.382	233.784	337.949	893.772	318.038	1.49051	1.58176e-11	1.17792e-09	-	3	6266946	6267648	+	703	protein_coding	Bifunctional inhibitor/lipid-transfer protein/seed storage 2S albumin superfamily protein [Source:UniProtKB/TrEMBL;Acc:A0A1I9LP30]	-
AT3G49620	499.539	443.775	479.546	136.853	98.5456	42.5093	474.287	92.6358	2.35449	1.63042e-11	1.21025e-09	DIN11	3	18393747	18397050	+	1538	protein_coding	Probable 2-oxoglutarate-dependent dioxygenase DIN11 [Source:UniProtKB/Swiss-Prot;Acc:Q8H113]	2OG-FeII_Oxy
AT2G05940	1378.6	1177.05	1183.45	575.586	324.991	450.598	1246.37	450.392	1.46791	1.72638e-11	1.27735e-09	RIPK	2	2287238	2289636	-	2031	protein_coding	Serine/threonine-protein kinase RIPK [Source:UniProtKB/Swiss-Prot;Acc:Q9ZUF4]	Pkinase_Tyr
AT1G69730	507.108	512.341	365.654	177.103	100.642	127.528	461.701	135.091	1.77136	1.73298e-11	1.27813e-09	WAKL9	1	26228565	26231375	-	2553	protein_coding	Wall-associated receptor kinase-like 9 [Source:UniProtKB/Swiss-Prot;Acc:Q9C9L5]	Pkinase
AT2G23410	9.73128	21.9031	11.1323	98.6144	96.4489	175.351	14.2555	123.471	-3.11097	1.79877e-11	1.32241e-09	DPS	2	9966127	9967788	-	1079	protein_coding	Dehydrodolichyl diphosphate synthase 1 [Source:UniProtKB/Swiss-Prot;Acc:O80458]	Prenyltransf
AT2G01670	4164.99	4052.06	3318.29	1994.43	2147.04	1845.97	3845.11	1995.81	0.945823	1.81805e-11	1.32982e-09	NUDT17	2	296365	298215	-	1470	protein_coding	Nudix hydrolase 17, mitochondrial [Source:UniProtKB/Swiss-Prot;Acc:Q9ZU95]	NUDIX
AT3G48340	144.888	218.078	234.635	972.056	506.357	1305.03	199.2	927.816	-2.21803	1.8204e-11	1.32982e-09	CEP2	3	17897506	17899351	+	1596	protein_coding	KDEL-tailed cysteine endopeptidase CEP2 [Source:UniProtKB/Swiss-Prot;Acc:Q9STL4]	Peptidase_C1
AT1G33960	2696.64	5442.43	2776.23	116.727	25.1606	13.8155	3638.44	51.9011	6.13044	1.87748e-11	1.36717e-09	AIG1	1	12346138	12348733	+	1767	protein_coding	P-loop containing nucleoside triphosphate hydrolases superfamily protein [Source:TAIR;Acc:AT1G33960]	-
AT5G05500	43.2501	74.2799	115.605	841.241	279.912	550.495	77.7116	557.216	-2.83743	2.07558e-11	1.50666e-09	-	5	1629610	1630478	+	869	protein_coding	At5g05500 [Source:UniProtKB/TrEMBL;Acc:Q9FFG5]	-
AT4G38530	233.551	268.55	277.452	75.4702	90.1588	103.085	259.851	89.5713	1.53876	2.08502e-11	1.50875e-09	PLC3	4	18020567	18022985	+	1923	protein_coding	Phosphoinositide phospholipase C [Source:UniProtKB/TrEMBL;Acc:A0A178UYI1]	PI-PLC-X
AT5G01900	91.9065	193.318	50.5236	4.02508	0	0	111.916	1.34169	6.34799	2.12705e-11	1.53435e-09	WRKY62	5	350925	352095	-	1085	protein_coding	Uncharacterized protein At5g01900 (Fragment) [Source:UniProtKB/TrEMBL;Acc:C0SVM7]	WRKY
AT4G29180	14.0563	21.9031	29.9716	331.062	87.0137	261.432	21.977	226.503	-3.35692	2.16867e-11	1.55947e-09	RHS16	4	14385471	14389775	+	3193	protein_coding	RHS16 [Source:UniProtKB/TrEMBL;Acc:A0A178V2M3]	Pkinase_Tyr
AT3G18780	20544.9	21905.9	19783	32397.8	36259.6	33116.9	20744.6	33924.7	-0.709609	2.28108e-11	1.6352e-09	ACT2	3	6474710	6477204	+	2417	protein_coding	Actin-2 [Source:UniProtKB/Swiss-Prot;Acc:Q96292]	Actin
AT3G21750	641.183	765.654	673.933	317.981	280.96	354.952	693.59	317.964	1.12558	2.29181e-11	1.63779e-09	UGT71B1	3	7664345	7666305	+	1961	protein_coding	Glycosyltransferase (Fragment) [Source:UniProtKB/TrEMBL;Acc:W8PUT5]	UDPGT
AT5G44130	1550.52	1571.31	1126.08	3082.2	4143.11	3063.86	1415.97	3429.72	-1.2767	2.34879e-11	1.67331e-09	FLA13	5	17760865	17762089	+	1225	protein_coding	Fasciclin-like arabinogalactan protein 13 [Source:UniProtKB/Swiss-Prot;Acc:Q9FFH6]	-
AT1G47600	152.457	190.461	168.697	561.498	621.676	1603.66	170.538	928.946	-2.44499	2.50323e-11	1.77783e-09	TGG4	1	17491731	17494779	+	1766	protein_coding	Myrosinase 4 [Source:UniProtKB/Swiss-Prot;Acc:Q8GRX1]	Glyco_hydro_1
AT1G66970	6719.99	5354.82	6166.45	3363.96	2914.44	3392.24	6080.42	3223.54	0.91544	2.76113e-11	1.95496e-09	SVL2	1	24992386	24996359	-	3199	protein_coding	SHV3-like 2 [Source:UniProtKB/TrEMBL;Acc:F4HQ30]	-
AT1G08500	281.126	315.213	252.618	579.611	683.529	595.13	282.986	619.423	-1.13087	2.80552e-11	1.9803e-09	ENODL18	1	2688880	2690250	+	1286	protein_coding	Early nodulin-like protein 18 [Source:UniProtKB/TrEMBL;Acc:O82083]	Cu_bind_like
AT3G23090	364.382	553.29	357.947	1814.3	1016.91	1343.29	425.206	1391.5	-1.71043	2.90423e-11	2.04371e-09	-	3	8214289	8217206	-	1570	protein_coding	TPX2 (Targeting protein for Xklp2) protein family [Source:UniProtKB/TrEMBL;Acc:A0A1I9LQY2]	-
AT3G12220	65.9564	121.895	85.6332	13.0815	9.43522	7.43912	91.1616	9.98528	3.18806	3.15838e-11	2.21578e-09	SCPL16	3	3896207	3899019	-	1809	protein_coding	Serine carboxypeptidase-like 16 [Source:UniProtKB/Swiss-Prot;Acc:Q9C7D4]	Peptidase_S10
AT2G22170	3990.9	4017.78	3215.53	6565.9	7467.45	6966.21	3741.4	6999.86	-0.903944	3.17036e-11	2.21742e-09	PLAT2	2	9426796	9428170	-	1194	protein_coding	PLAT domain-containing protein 2 [Source:UniProtKB/Swiss-Prot;Acc:Q9SIE7]	-
AT5G42380	128.669	106.658	139.582	21.1316	3.14507	11.6901	124.97	11.9889	3.37622	3.26008e-11	2.27326e-09	CML37	5	16942447	16943820	-	1374	protein_coding	Calcium-binding protein CML37 [Source:UniProtKB/Swiss-Prot;Acc:Q9FIH9]	-
AT5G46890	21.6251	61.8999	120.743	2307.37	1063.03	2364.58	68.0893	1911.66	-4.80831	3.6153e-11	2.51334e-09	-	5	19036296	19036938	-	643	protein_coding	Bifunctional inhibitor/lipid-transfer protein/seed storage 2S albumin superfamily protein [Source:UniProtKB/TrEMBL;Acc:Q9FJS1]	-
AT1G47540	68.1189	82.8507	47.9546	0	0	0	66.3081	0	8.4376	3.73898e-11	2.5915e-09	-	1	17455533	17456186	-	509	protein_coding	Scorpion toxin-like knottin superfamily protein [Source:UniProtKB/TrEMBL;Acc:F4HTA0]	-
AT1G80820	511.433	416.158	335.682	95.5955	53.4663	132.842	421.091	93.9678	2.16348	3.78897e-11	2.61826e-09	CCR2	1	30370474	30372799	+	2099	protein_coding	Cinnamoyl-CoA reductase 2 [Source:UniProtKB/Swiss-Prot;Acc:Q9SAH9]	Epimerase
AT5G09290	190.3	389.493	364.797	76.4764	56.6113	79.7049	314.864	70.9309	2.15154	4.17293e-11	2.87495e-09	SAL4	5	2882302	2884229	+	1301	protein_coding	3'(2'),5'-bisphosphate nucleotidase-like protein [Source:UniProtKB/TrEMBL;Acc:Q0WTK9]	-
AT3G09925	24.8688	49.5199	75.3572	541.373	191.85	416.591	49.9153	383.271	-2.93376	4.18658e-11	2.87574e-09	-	3	3051609	3052850	-	841	protein_coding	Pollen Ole e 1 allergen and extensin family protein [Source:UniProtKB/TrEMBL;Acc:F4J2H2]	-
AT2G48090	233.551	258.075	209.801	74.4639	35.6442	31.882	233.809	47.33	2.30122	4.36497e-11	2.98935e-09	-	2	19668932	19670197	-	1266	protein_coding	unknown protein; FUNCTIONS IN: molecular_function unknown; INVOLVED IN: biological_process unknown; LOCATED IN: chloroplast; EXPRESSED IN: male gametophyte, root, flower, carpel; EXPRESSED DURING: 4 anthesis, petal differentiation and expansion stage. [Source:TAIR;Acc:AT2G48090]	-
AT2G38390	966.64	1111.34	839.205	468.921	324.991	303.941	972.396	365.951	1.40915	4.64296e-11	3.1703e-09	PER23	2	16079679	16081671	+	1387	protein_coding	Peroxidase 23 [Source:UniProtKB/Swiss-Prot;Acc:O80912]	-
AT5G13330	1282.37	929.451	673.077	282.762	115.319	93.5204	961.631	163.867	2.55165	4.77798e-11	3.25284e-09	ERF113	5	4271730	4274674	+	1506	protein_coding	Rap2.6L [Source:UniProtKB/TrEMBL;Acc:A0A178UKL8]	AP2
AT3G05945	596.852	593.287	468.414	173.078	254.751	200.856	552.851	209.562	1.39927	4.79236e-11	3.25301e-09	-	3	11510090	11510510	-	421	lncRNA	-	-
AT2G31085	1.08125	1.90461	0	103.646	47.1761	85.0186	0.995289	78.6135	-6.35456	4.85639e-11	3.28677e-09	CLE6	2	13254152	13254859	+	708	protein_coding	CLE6 [Source:UniProtKB/TrEMBL;Acc:A0A178VSR3]	-
AT3G28100	413.039	390.446	441.011	199.241	193.946	185.978	414.832	193.055	1.10371	4.93646e-11	3.33117e-09	-	3	10456029	10461000	+	2646	protein_coding	WAT1-related protein At3g28100 [Source:UniProtKB/Swiss-Prot;Acc:Q9LRS5]	DUF6
AT4G37520	4292.57	3519.73	3642.84	1793.17	903.685	1065.92	3818.38	1254.26	1.60589	5.35332e-11	3.60191e-09	PER50	4	17631500	17633249	+	1383	protein_coding	Peroxidase 50 [Source:UniProtKB/Swiss-Prot;Acc:Q43731]	-
AT1G52070	61.6314	131.418	158.421	1454.06	856.508	2688.71	117.157	1666.43	-3.82867	5.45282e-11	3.65816e-09	JAL10	1	19364809	19366925	-	1463	protein_coding	Jacalin-related lectin 10 [Source:UniProtKB/Swiss-Prot;Acc:Q8GWI7]	-
AT3G21090	777.421	543.767	755.285	289.805	300.879	265.683	692.158	285.456	1.27755	5.56343e-11	3.72151e-09	ABCG15	3	7391286	7395096	-	2450	protein_coding	ABC transporter G family member 15 [Source:UniProtKB/Swiss-Prot;Acc:Q8RWI9]	ABC2_membrane
AT3G10710	20.5438	47.6153	29.1153	403.514	121.61	277.373	32.4248	267.499	-3.04144	6.07074e-11	4.04909e-09	PME24	3	3352077	3354375	+	2036	protein_coding	Putative pectinesterase/pectinesterase inhibitor 24 [Source:UniProtKB/Swiss-Prot;Acc:Q9SG77]	-
AT3G62760	0	5.71384	5.13799	92.5767	51.3695	77.5794	3.61728	73.8419	-4.30405	6.09178e-11	4.05139e-09	GSTF13	3	23217233	23218312	-	918	protein_coding	Glutathione S-transferase F13 [Source:UniProtKB/Swiss-Prot;Acc:Q9LZI9]	GST_N
AT1G09932	552.52	952.307	828.929	209.304	52.4179	86.0813	777.919	115.934	2.74534	6.12874e-11	4.06422e-09	-	1	3230450	3233259	-	1443	protein_coding	Phosphoglycerate mutase family protein [Source:UniProtKB/TrEMBL;Acc:Q8GWG7]	-
AT3G43850	166.513	113.324	214.083	422.633	833.445	824.68	164.64	693.586	-2.07349	6.36451e-11	4.20651e-09	-	3	15702085	15704391	-	1320	protein_coding	Uncharacterized protein T28A8_140 [Source:UniProtKB/TrEMBL;Acc:Q9LZG3]	-
AT3G25020	801.208	863.742	710.756	303.893	339.668	413.403	791.902	352.321	1.16859	6.37987e-11	4.20651e-09	AtRLP42	3	9116684	9119804	-	3121	protein_coding	Receptor-like protein 42 [Source:UniProtKB/Swiss-Prot;Acc:Q9LJS0]	-
AT1G43910	3442.71	1503.69	1200.58	181.128	69.1916	131.779	2048.99	127.366	4.00751	6.50279e-11	4.27531e-09	-	1	16655884	16657686	-	1652	protein_coding	AAA-ATPase At1g43910 [Source:UniProtKB/Swiss-Prot;Acc:Q9LP11]	AAA
novel.87	147.05	121.895	119.886	11.069	15.7254	31.882	129.611	19.5588	2.73194	7.44122e-11	4.87835e-09	-	4	8035683	8038597	+	2915	-	- && Q9C9H7.2 RecName: Full=Receptor-like protein 12; Short=AtRLP12; Flags: Precursor && PF13855:Leucine rich repeat	-
AT2G31900	64.8752	71.423	71.9319	206.285	181.366	243.366	69.41	210.339	-1.59763	7.98813e-11	5.21055e-09	XIF	2	13560370	13570469	-	5844	protein_coding	myosin-like protein XIF [Source:TAIR;Acc:AT2G31900]	Myosin_head
AT5G51780	156.782	320.927	222.646	751.683	694.013	747.101	233.452	730.932	-1.645	7.99324e-11	5.21055e-09	-	5	21034626	21036773	+	1105	protein_coding	basic helix-loop-helix (bHLH) DNA-binding superfamily protein [Source:TAIR;Acc:AT5G51780]	HLH
AT1G13420	25.9501	133.323	81.3516	2785.35	1092.39	2121.21	80.2082	1999.65	-4.63845	8.02937e-11	5.21932e-09	SOT8	1	4604688	4606067	+	1380	protein_coding	Cytosolic sulfotransferase 8 [Source:UniProtKB/Swiss-Prot;Acc:Q9FX56]	Sulfotransfer_1
AT2G39350	1545.11	981.828	804.952	355.213	133.141	188.104	1110.63	225.486	2.29928	8.3358e-11	5.40324e-09	ABCG1	2	16430085	16432751	-	2667	protein_coding	ABC transporter G family member 1 [Source:UniProtKB/Swiss-Prot;Acc:O80946]	ABC2_membrane
AT5G43910	744.983	1038.97	725.313	377.351	256.848	275.248	836.421	303.149	1.46374	8.65966e-11	5.5974e-09	-	5	17667310	17670292	-	1802	protein_coding	PfkB-like carbohydrate kinase family protein [Source:UniProtKB/TrEMBL;Acc:F4K7C7]	PfkB
AT4G13620	7.56877	27.6169	13.7013	236.473	91.2071	163.661	16.2957	163.78	-3.32258	8.93379e-11	5.75842e-09	ERF062	4	7932131	7933579	+	1449	protein_coding	Ethylene-responsive transcription factor ERF062 [Source:UniProtKB/Swiss-Prot;Acc:Q9SVQ0]	AP2
AT3G50440	1363.46	1139.91	1198.86	469.928	524.179	670.584	1234.08	554.897	1.15321	1.0525e-10	6.76508e-09	MES10	3	18717392	18718396	-	828	protein_coding	Methylesterase 10 [Source:UniProtKB/Swiss-Prot;Acc:Q8S9K8]	-
AT2G34350	11.8938	11.4277	12.845	125.784	57.6597	108.399	12.0555	97.2807	-3.01118	1.15521e-10	7.40462e-09	-	2	14493308	14495831	+	1868	protein_coding	Nodulin-like / Major Facilitator Superfamily protein [Source:UniProtKB/TrEMBL;Acc:Q0WMV5]	MFS_1
AT5G53370	2359.29	2206.49	2124.56	1287.02	920.458	923.514	2230.12	1043.66	1.09509	1.19568e-10	7.64272e-09	ATPMEPCRF	5	21649532	21651713	-	2098	protein_coding	pectin methylesterase PCR fragment F [Source:TAIR;Acc:AT5G53370]	-
AT2G39430	255.176	284.74	229.497	998.219	521.034	896.946	256.471	805.399	-1.65139	1.2126e-10	7.72943e-09	DIR9	2	16463347	16464531	+	1185	protein_coding	Dirigent protein 9 [Source:UniProtKB/Swiss-Prot;Acc:O80630]	-
AT5G20830	1508.35	1292.28	1249.39	647.031	358.538	495.233	1350.01	500.267	1.43164	1.26451e-10	8.03803e-09	SUS1	5	7050217	7055398	-	3726	protein_coding	Sucrose synthase 1 [Source:UniProtKB/Swiss-Prot;Acc:P49040]	Glycos_transf_1
AT1G12040	38.9251	97.1353	81.3516	934.824	226.445	571.75	72.4706	577.673	-2.99203	1.29516e-10	8.21017e-09	LRX1	1	4069992	4072681	+	2690	protein_coding	Leucine-rich repeat extensin-like protein 1 [Source:UniProtKB/Swiss-Prot;Acc:O65375]	-
AT3G48940	1.08125	2.85692	3.42533	133.834	28.3057	95.6459	2.4545	85.9284	-5.09808	1.34845e-10	8.52452e-09	-	3	18142618	18144311	-	921	protein_coding	Remorin family protein [Source:UniProtKB/TrEMBL;Acc:Q9SMT2]	-
AT2G06050	1191.54	1514.17	1583.36	720.489	682.481	737.536	1429.69	713.502	1.00333	1.41447e-10	8.91735e-09	OPR3	2	2359114	2362375	-	1706	protein_coding	12-oxophytodienoate reductase 3 [Source:UniProtKB/Swiss-Prot;Acc:Q9FUP0]	Oxidored_FMN
AT3G44970	1693.24	1424.65	1475.46	550.429	451.842	777.92	1531.12	593.397	1.36753	1.42258e-10	8.94401e-09	-	3	16432286	16435124	+	1938	protein_coding	Cytochrome P450 superfamily protein [Source:UniProtKB/TrEMBL;Acc:F4J4C0]	p450
AT1G67810	1302.91	735.181	651.669	271.693	119.513	207.233	896.586	199.479	2.16722	1.43513e-10	8.99833e-09	SUFE2	1	25426234	25427461	+	1228	protein_coding	SufE-like protein 2, chloroplastic [Source:UniProtKB/Swiss-Prot;Acc:Q9FXE3]	-
AT4G01890	0	0	0	71.4451	34.5958	65.8894	0	57.3101	-8.34421	1.50512e-10	9.41153e-09	-	4	816200	818468	+	1454	protein_coding	Pectin lyase-like superfamily protein [Source:TAIR;Acc:AT4G01890]	-
AT2G21880	121.1	114.277	83.9205	270.686	370.07	299.69	106.433	313.482	-1.56203	1.53517e-10	9.57336e-09	RABG2	2	9324633	9326426	-	1316	protein_coding	RAB7A [Source:UniProtKB/TrEMBL;Acc:A0A178VZI8]	Ras
AT3G06460	7.56877	19.9984	13.7013	111.696	83.8686	279.499	13.7562	158.354	-3.51685	1.54241e-10	9.59257e-09	-	3	1982659	1983767	+	1109	protein_coding	F24P17.4 protein [Source:UniProtKB/TrEMBL;Acc:Q9SQU9]	ELO
AT1G12560	77.8502	58.0907	76.2136	519.235	188.704	361.329	70.7182	356.423	-2.33407	1.56114e-10	9.68285e-09	EXPA7	1	4276505	4277969	+	1117	protein_coding	Expansin [Source:UniProtKB/TrEMBL;Acc:A0A178W749]	-
AT1G17380	91.9065	139.989	138.726	25.1567	11.5319	24.4428	123.54	20.3772	2.60054	1.71179e-10	1.05887e-08	TIFY11A	1	5955155	5957511	-	2237	protein_coding	Protein TIFY 11A [Source:UniProtKB/Swiss-Prot;Acc:Q9LDU5]	Zim
AT2G36100	682.271	795.176	524.075	2385.86	1351.33	2070.2	667.174	1935.8	-1.53725	1.76609e-10	1.08953e-08	CASP1	2	15159591	15160799	-	904	protein_coding	Casparian strip membrane protein 1 [Source:UniProtKB/Swiss-Prot;Acc:Q9SIH4]	-
AT5G10625	353.57	409.492	377.642	176.097	181.366	164.723	380.235	174.062	1.12765	1.77452e-10	1.09181e-08	FLP2	5	3358787	3359817	+	1031	protein_coding	Flowering-promoting factor 1-like protein 2 [Source:UniProtKB/Swiss-Prot;Acc:Q9LXB5]	-
AT1G15520	2599.33	824.697	977.075	118.74	55.563	41.4465	1467.03	71.9164	4.34965	1.84907e-10	1.13464e-08	ABCG40	1	5331858	5338326	-	4641	protein_coding	ABC transporter G family member 40 [Source:UniProtKB/Swiss-Prot;Acc:Q9M9E1]	ABC2_membrane
AT3G24900	78.9315	85.7076	46.2419	6.03761	6.29015	6.37639	70.2937	6.23472	3.49304	1.87181e-10	1.14554e-08	AtRLP39	3	9099060	9101991	-	2932	protein_coding	Receptor like protein 39 [Source:UniProtKB/TrEMBL;Acc:A0A1I9LR86]	-
AT1G54575	338.432	357.115	313.418	109.683	47.1761	100.96	336.322	85.9397	1.96758	1.93993e-10	1.18408e-08	-	1	20386809	20387710	+	902	protein_coding	unknown protein; Ha. [Source:TAIR;Acc:AT1G54575]	-
AT1G49750	4984.58	4329.19	4242.27	2673.66	2436.38	2743.97	4518.68	2618	0.787243	1.96036e-10	1.19338e-08	-	1	18410857	18413016	-	2042	protein_coding	AT1G49750 protein [Source:UniProtKB/TrEMBL;Acc:Q9FXA1]	-
AT1G20620	184848	177617	179731	84597	114140	95865.9	180732	98201	0.880043	2.09193e-10	1.27012e-08	CAT3	1	7142972	7146540	+	3385	protein_coding	catalase 3 [Source:TAIR;Acc:AT1G20620]	Catalase
AT2G30140	1790.55	1048.49	786.113	398.482	203.381	225.299	1208.39	275.721	2.13087	2.38233e-10	1.44262e-08	UGT87A2	2	12871984	12873866	+	1759	protein_coding	UDP-glycosyltransferase 87A2 [Source:UniProtKB/Swiss-Prot;Acc:O64733]	UDPGT
AT5G26310	31.3563	73.3276	53.9489	361.251	167.737	377.27	52.8776	302.086	-2.51029	2.54113e-10	1.53475e-08	UGT72E3	5	9234600	9236408	+	1809	protein_coding	Glycosyltransferase (Fragment) [Source:UniProtKB/TrEMBL;Acc:W8QN72]	UDPGT
AT1G12080	2094.39	2301.72	1549.1	4423.56	9160.55	5451.82	1981.74	6345.31	-1.67904	2.64882e-10	1.5956e-08	-	1	4084162	4085185	+	841	protein_coding	At1g12080 [Source:UniProtKB/TrEMBL;Acc:O65370]	-
AT1G77380	710.383	779.939	522.363	279.743	249.509	176.414	670.895	235.222	1.51099	2.74612e-10	1.64989e-08	AAP3	1	29074879	29077390	-	1891	protein_coding	ATAAP3 [Source:UniProtKB/TrEMBL;Acc:A0A178W3U1]	Aa_trans
AT4G18020	1804.61	2009.37	1978.98	1166.27	1168.92	1196.64	1930.99	1177.27	0.714213	2.76396e-10	1.65629e-08	APRR2	4	10002846	10007626	-	3175	protein_coding	Two-component response regulator-like APRR2 [Source:UniProtKB/Swiss-Prot;Acc:Q6LA43]	Response_reg
AT1G35910	84.3377	138.084	149.002	19.1191	24.1122	26.5683	123.808	23.2665	2.41606	2.79776e-10	1.67219e-08	TPPD	1	13362962	13365172	-	1555	protein_coding	Probable trehalose-phosphate phosphatase D [Source:UniProtKB/Swiss-Prot;Acc:Q67XC9]	-
AT2G41410	6288.57	5180.55	6234.95	3275.41	2113.49	2218.98	5901.36	2535.96	1.21841	3.30297e-10	1.96903e-08	CML35	2	17261728	17263017	-	1290	protein_coding	Probable calcium-binding protein CML35 [Source:UniProtKB/Swiss-Prot;Acc:P30188]	-
AT2G17220	1412.12	1078.01	1220.27	615.837	383.699	503.735	1236.8	501.09	1.30293	3.39777e-10	2.02031e-08	PIX13	2	7487646	7490199	-	1896	protein_coding	Probable serine/threonine-protein kinase PIX13 [Source:UniProtKB/Swiss-Prot;Acc:Q9SII6]	Pkinase_Tyr
AT2G20750	78.9315	58.0907	94.1965	259.617	208.623	276.31	77.0729	248.184	-1.68503	3.41665e-10	2.0263e-08	EXPB1	2	8940833	8942706	+	1526	protein_coding	Expansin-B1 [Source:UniProtKB/Swiss-Prot;Acc:Q9SKU2]	-
AT3G51450	289.776	459.012	356.234	144.903	122.658	113.712	368.341	127.091	1.53535	3.42566e-10	2.02642e-08	SSL7	3	19090947	19092511	+	1300	protein_coding	Protein STRICTOSIDINE SYNTHASE-LIKE 7 [Source:UniProtKB/Swiss-Prot;Acc:Q9SD04]	Str_synth
AT5G33355	3.24376	11.4277	4.28166	624.893	338.62	93.5204	6.3177	352.344	-5.79832	3.64101e-10	2.14829e-08	-	5	12599250	12599944	+	585	protein_coding	Defensin-like protein 207 [Source:UniProtKB/Swiss-Prot;Acc:Q3E8R5]	-
AT1G17600	110.288	131.418	139.582	30.1881	26.2089	38.2584	127.096	31.5518	2.01259	3.69651e-10	2.17546e-08	-	1	6052936	6058114	-	4782	protein_coding	Disease resistance protein (TIR-NBS-LRR class) family [Source:UniProtKB/TrEMBL;Acc:F4I901]	TIR
AT2G45920	684.433	758.036	739.871	417.602	336.523	352.827	727.447	368.984	0.979206	4.41632e-10	2.59245e-08	PUB37	2	18898629	18901326	+	2251	protein_coding	U-box domain-containing protein 37 [Source:UniProtKB/Swiss-Prot;Acc:Q683D5]	U-box
AT2G46680	835.808	1429.41	1472.89	441.752	312.411	478.229	1246.04	410.797	1.60132	4.53982e-10	2.65817e-08	ATHB-7	2	19165274	19166967	-	1474	protein_coding	Homeobox-leucine zipper protein ATHB-7 [Source:UniProtKB/Swiss-Prot;Acc:P46897]	Homeobox
AT1G74710	2789.63	1708.44	1560.24	774.827	365.877	365.58	2019.44	502.095	2.00735	4.5538e-10	2.65958e-08	EDS16	1	28070295	28074177	+	2180	protein_coding	ADC synthase superfamily protein [Source:TAIR;Acc:AT1G74710]	-
AT1G28390	451.964	508.532	447.862	231.442	146.77	170.037	469.452	182.75	1.36023	4.6754e-10	2.72368e-08	-	1	9966186	9968495	-	2310	protein_coding	Protein kinase superfamily protein [Source:UniProtKB/TrEMBL;Acc:F4HWL9]	Pkinase
AT2G34870	46.4939	93.326	35.1096	0	0	0	58.3098	0	8.253	4.78973e-10	2.77626e-08	MEE26	2	14710754	14711470	+	717	protein_coding	Expressed protein [Source:UniProtKB/TrEMBL;Acc:O64751]	-
AT4G35770	5639.81	3374.02	6307.74	10823.4	21363.4	20547.9	5107.19	17578.3	-1.78317	4.78977e-10	2.77626e-08	STR15	4	16944878	16946266	+	1297	protein_coding	SEN1 [Source:UniProtKB/TrEMBL;Acc:A0A178UYD5]	Rhodanese
AT1G52890	123.263	106.658	184.968	35.2194	20.9672	23.3801	138.296	26.5222	2.38198	4.88589e-10	2.82486e-08	NAC019	1	19696923	19698482	-	1361	protein_coding	NAC domain-containing protein 19 [Source:UniProtKB/Swiss-Prot;Acc:Q9C932]	NAM
AT2G34430	212785	155498	190500	325117	508376	499964	186261	444486	-1.25481	4.97573e-10	2.86959e-08	LHB1B1	2	14524607	14525918	+	1312	protein_coding	Chlorophyll a-b binding protein, chloroplastic [Source:UniProtKB/TrEMBL;Acc:Q39142]	-
AT2G19970	272.476	362.829	450.431	133.834	119.513	92.4577	361.912	115.268	1.65144	5.22201e-10	2.99955e-08	-	2	8623699	8624624	-	926	protein_coding	At2g19970 [Source:UniProtKB/TrEMBL;Acc:Q9SL83]	SCP
AT1G67850	600.095	574.241	545.484	293.831	319.749	285.875	573.273	299.818	0.934571	5.22715e-10	2.99955e-08	-	1	25437900	25442221	+	2456	protein_coding	AT1G67850 protein [Source:UniProtKB/TrEMBL;Acc:Q94F37]	-
AT5G12890	620.639	665.662	625.122	338.106	360.635	345.388	637.141	348.043	0.87253	5.2509e-10	3.00568e-08	UGT92A1	5	4069417	4071249	-	1833	protein_coding	Glycosyltransferase (Fragment) [Source:UniProtKB/TrEMBL;Acc:W8Q2U4]	UDPGT
AT1G52690	234.632	49.5199	193.531	16.1003	14.677	8.50186	159.228	13.0931	3.6017	5.47192e-10	3.12443e-08	LEA7	1	19619724	19621534	+	904	protein_coding	Late embryogenesis abundant protein 7 [Source:UniProtKB/Swiss-Prot;Acc:Q96270]	-
AT2G22930	10.8125	29.5215	44.5293	219.367	139.432	232.738	28.2878	197.179	-2.7872	5.48641e-10	3.12495e-08	UGT79B8	2	9759595	9761240	+	1646	protein_coding	UDP-glycosyltransferase 79B8 [Source:UniProtKB/Swiss-Prot;Acc:O81010]	UDPGT
AT3G47540	451.964	405.683	282.59	116.727	44.031	92.4577	380.079	84.4053	2.16925	5.90198e-10	3.35334e-08	-	3	17520958	17522624	+	1358	protein_coding	Chitinase family protein [Source:UniProtKB/TrEMBL;Acc:F4JBK4]	-
AT3G11550	214.088	296.167	175.548	934.824	514.744	802.363	228.601	750.643	-1.71594	6.11664e-10	3.46463e-08	CASP2	3	3638178	3639348	+	995	protein_coding	Casparian strip membrane protein 2 [Source:UniProtKB/Swiss-Prot;Acc:Q9CAX3]	-
AT4G16260	2034.92	3160.71	2950.92	1212.55	597.564	729.034	2715.51	846.384	1.68176	6.12795e-10	3.46463e-08	-	4	9199972	9201643	-	1445	protein_coding	Probable glucan endo-1,3-beta-glucosidase At4g16260 [Source:UniProtKB/Swiss-Prot;Acc:Q8VZJ2]	Glyco_hydro_17
AT4G37990	171.919	24.76	191.818	1.00627	0	0	129.499	0.335423	8.44275	6.16464e-10	3.47683e-08	CAD8	4	17855637	17857878	+	1897	protein_coding	Cinnamyl alcohol dehydrogenase 8 [Source:UniProtKB/Swiss-Prot;Acc:Q02972]	ADH_N
AT2G28500	95.1502	143.798	101.904	27.1693	24.1122	20.1919	113.617	23.8245	2.2528	6.23449e-10	3.50762e-08	LBD11	2	12186274	12188293	-	1211	protein_coding	LOB domain-containing protein 11 [Source:UniProtKB/Swiss-Prot;Acc:Q9SK08]	-
AT5G55530	2031.67	1805.57	1949.01	1207.52	1187.79	1157.32	1928.75	1184.21	0.703538	7.57655e-10	4.25229e-08	-	5	22492892	22496064	+	2284	protein_coding	At5g55530 [Source:UniProtKB/TrEMBL;Acc:Q5HZ03]	C2
AT3G61260	6501.57	5870.02	5878.72	9998.29	16085	13638	6083.44	13240.4	-1.12201	7.63763e-10	4.27615e-08	-	3	22675061	22676851	-	1131	protein_coding	Uncharacterized protein At3g61260 [Source:UniProtKB/Swiss-Prot;Acc:Q9M2D8]	-
AT5G08150	104.882	103.801	103.616	222.385	331.281	301.816	104.1	285.161	-1.4535	7.9255e-10	4.42655e-08	SOB5	5	2621974	2622900	-	927	protein_coding	SOB5 [Source:UniProtKB/TrEMBL;Acc:A0A178UHR3]	-
AT3G53420	14275.8	15261.7	14466	21085.4	22842.7	22890.2	14667.8	22272.7	-0.602606	8.33917e-10	4.64631e-08	PIP2-1	3	19803473	19805730	-	1573	protein_coding	PIP2A [Source:UniProtKB/TrEMBL;Acc:A0A178V8P4]	-
AT1G64590	65.9564	27.6169	41.9603	242.511	155.157	358.141	45.1779	251.936	-2.48472	9.11455e-10	5.06606e-08	-	1	23993477	23995509	+	1429	protein_coding	At1g64590/F1N19_15 [Source:UniProtKB/TrEMBL;Acc:Q9SGV6]	adh_short
AT2G46440	867.165	683.756	462.419	226.411	119.513	80.7676	671.113	142.23	2.23675	9.17124e-10	5.08528e-08	CNGC11	2	19061688	19064937	+	2648	protein_coding	Cyclic nucleotide-gated ion channel 11 [Source:UniProtKB/Swiss-Prot;Acc:Q9SKD6]	Ion_trans
AT5G42050	9255.52	7750.82	9195.29	5230.59	3713.28	4118.09	8733.88	4353.99	1.00423	9.20513e-10	5.08733e-08	-	5	16815310	16817346	+	1784	protein_coding	DCD (Development and Cell Death) domain protein [Source:UniProtKB/TrEMBL;Acc:Q8RXN8]	-
AT3G48260	234.632	225.697	174.692	466.909	507.405	442.097	211.673	472.137	-1.15998	9.21914e-10	5.08733e-08	WNK3	3	17872820	17875530	-	2157	protein_coding	Probable serine/threonine-protein kinase WNK3 [Source:UniProtKB/Swiss-Prot;Acc:Q9STK6]	Pkinase
AT1G04660	209.763	212.364	232.922	70.4388	82.8203	44.6347	218.35	65.9646	1.7265	9.76081e-10	5.37335e-08	-	1	1300368	1301773	-	1406	protein_coding	Glycine-rich protein [Source:UniProtKB/TrEMBL;Acc:O23018]	-
AT2G03720	8.65002	22.8554	21.4083	241.505	75.4818	155.159	17.6379	157.382	-3.14726	9.83486e-10	5.40119e-08	MRH6	2	1132120	1133379	+	896	protein_coding	MRH6 [Source:UniProtKB/TrEMBL;Acc:A0A384KF39]	Usp
AT3G62550	3920.62	2488.38	3348.26	6382.76	7383.58	8753.72	3252.42	7506.69	-1.20677	1.00692e-09	5.51671e-08	-	3	23135630	23137173	+	1152	protein_coding	Adenine nucleotide alpha hydrolases-like superfamily protein [Source:UniProtKB/TrEMBL;Acc:Q93W91]	Usp
AT1G20440	9129.02	12068.6	10935.4	17799.9	22030.2	22089.9	10711	20640	-0.946289	1.02102e-09	5.58067e-08	COR47	1	7084409	7086873	-	2320	protein_coding	RD17 [Source:UniProtKB/TrEMBL;Acc:A0A384KK16]	-
AT3G54590	324.376	415.206	492.391	2980.57	825.058	2065.95	410.657	1957.19	-2.25229	1.04385e-09	5.69193e-08	EXT2	3	20206128	20208783	+	2656	protein_coding	Extensin-2 [Source:UniProtKB/Swiss-Prot;Acc:Q9M1G9]	-
AT4G36990	3357.29	3028.33	3382.51	1736.82	931.99	1112.68	3256.05	1260.5	1.36894	1.04866e-09	5.70466e-08	HSFB1	4	17440177	17442151	+	1783	protein_coding	Heat stress transcription factor B-1 [Source:UniProtKB/Swiss-Prot;Acc:Q96320]	HSF_DNA-bind
AT3G50640	34.6001	68.5661	75.3572	395.464	211.768	234.864	59.5078	280.699	-2.23206	1.07227e-09	5.81937e-08	-	3	18803665	18804731	-	955	protein_coding	At3g50640 [Source:UniProtKB/TrEMBL;Acc:Q9SCR1]	-
AT5G46350	87.5815	93.326	80.4952	18.1128	14.677	6.37639	87.1342	13.0554	2.73334	1.10586e-09	5.98751e-08	WRKY8	5	18801164	18804056	-	1375	protein_coding	WRKY transcription factor 8 [Source:UniProtKB/Swiss-Prot;Acc:Q9FL26]	WRKY
novel.88	82.1752	64.7568	73.6446	179.116	286.202	231.676	73.5255	232.331	-1.66112	1.1267e-09	6.08606e-08	-	4	14259111	14261588	+	2478	-	- && P10978.1 RecName: Full=Retrovirus-related Pol polyprotein from transposon TNT 1-94; Includes: RecName: Full=Protease; Includes: RecName: Full=Reverse transcriptase; Includes: RecName: Full=Endonuclease && PF00665:Integrase core domain	rve
AT1G70810	415.201	600.905	517.225	231.442	213.865	219.986	511.11	221.764	1.20535	1.15813e-09	6.24114e-08	CAR7	1	26703966	26705360	+	1008	protein_coding	Protein C2-DOMAIN ABA-RELATED 7 [Source:UniProtKB/Swiss-Prot;Acc:Q9SSL1]	C2
AT1G19850	955.827	879.931	1288.78	479.99	473.858	484.606	1041.51	479.485	1.11978	1.17451e-09	6.31464e-08	ARF5	1	6886669	6891404	+	3615	protein_coding	Auxin response factor [Source:UniProtKB/TrEMBL;Acc:A0A178W993]	Auxin_resp
AT1G32960	243.282	84.7553	57.3743	10.0627	0	3.1882	128.47	4.41696	4.84946	1.24189e-09	6.65244e-08	SBT3.3	1	11945250	11948650	+	2656	protein_coding	Subtilisin-like protease SBT3.3 [Source:UniProtKB/Swiss-Prot;Acc:Q9MAP5]	Peptidase_S8
AT4G25820	165.432	358.067	320.268	2237.94	709.738	1333.73	281.256	1427.14	-2.3422	1.24312e-09	6.65244e-08	XTH14	4	13130291	13131860	+	1167	protein_coding	Xyloglucan endotransglucosylase/hydrolase [Source:UniProtKB/TrEMBL;Acc:A0A178UTG4]	-
AT1G33730	22.7063	57.1384	95.9092	0	0	0	58.5846	0	8.26348	1.29279e-09	6.90092e-08	CYP76C5	1	12226852	12228556	+	1532	protein_coding	Cytochrome P450, family 76, subfamily C, polypeptide 5 [Source:UniProtKB/TrEMBL;Acc:F4HRA1]	p450
AT3G51860	1777.58	918.024	982.213	463.89	336.523	375.144	1225.94	391.852	1.64473	1.29696e-09	6.90092e-08	CAX3	3	19239305	19242913	+	2009	protein_coding	Vacuolar cation/proton exchanger [Source:UniProtKB/TrEMBL;Acc:A0A1I9LSS9]	Na_Ca_ex
AT4G23600	336.27	235.22	447.862	77.4827	81.7719	120.089	339.784	93.1144	1.86904	1.29855e-09	6.90092e-08	CORI3	4	12310379	12313212	+	2310	protein_coding	Cystine lyase CORI3 [Source:UniProtKB/Swiss-Prot;Acc:Q9SUR6]	Aminotran_1_2
AT1G23760	81.094	76.1845	95.0529	281.755	192.898	323.071	84.1104	265.908	-1.65884	1.30411e-09	6.91449e-08	PGL1	1	8401808	8404301	+	2357	protein_coding	Polygalacturonase 1 beta-like protein 1 [Source:UniProtKB/Swiss-Prot;Acc:P92982]	-
AT1G19570	5014.85	5800.5	5821.35	2892.02	3333.78	3434.75	5545.57	3220.18	0.78438	1.42678e-09	7.54752e-08	DHAR1	1	6773302	6774523	-	912	protein_coding	Glutathione S-transferase DHAR1, mitochondrial [Source:UniProtKB/Swiss-Prot;Acc:Q9FWR4]	-
AT2G30550	1460.77	1220.86	995.058	594.705	550.388	601.506	1225.56	582.2	1.07309	1.46343e-09	7.72364e-08	-	2	13014530	13017329	+	2800	protein_coding	Phospholipase A1-Igamma2, chloroplastic [Source:UniProtKB/Swiss-Prot;Acc:Q3EBR6]	Lipase_3
AT5G02540	1140.72	701.85	495.816	1857.57	3748.93	3357.17	779.463	2987.89	-1.93932	1.49509e-09	7.87268e-08	-	5	568425	570973	+	1433	protein_coding	NAD(P)-binding Rossmann-fold superfamily protein [Source:UniProtKB/TrEMBL;Acc:F4KCF2]	adh_short
AT5G52730	37.8438	57.1384	40.2476	0	0	0	45.0766	0	7.88247	1.5047e-09	7.90518e-08	HIPP11	5	21380164	21381069	+	772	protein_coding	Heavy metal-associated isoprenylated plant protein 11 [Source:UniProtKB/Swiss-Prot;Acc:Q9LTE4]	-
AT1G04040	2097.63	2238.87	1696.39	4178.03	3736.35	3485.76	2010.97	3800.05	-0.918464	1.53412e-09	8.0414e-08	-	1	1042362	1043887	-	1086	protein_coding	At1g04040/F21M11_2 [Source:UniProtKB/TrEMBL;Acc:Q9ZWC4]	-
AT1G22550	688.758	694.231	514.656	1164.25	1514.88	1365.61	632.548	1348.25	-1.09268	1.57039e-09	8.21281e-08	NPF5.16	1	7966500	7968692	-	1943	protein_coding	Protein NRT1/ PTR FAMILY 5.16 [Source:UniProtKB/Swiss-Prot;Acc:Q9SK96]	-
AT3G10450	375.195	453.298	470.983	136.853	208.623	130.716	433.158	158.731	1.44926	1.65016e-09	8.61041e-08	SCPL7	3	3249513	3252582	+	1795	protein_coding	SCPL7 [Source:UniProtKB/TrEMBL;Acc:A0A178VAE4]	Peptidase_S10
AT5G23350	47.5751	76.1845	68.5066	177.103	229.59	204.045	64.0887	203.579	-1.66231	1.71582e-09	8.93275e-08	-	5	7858545	7859201	-	657	protein_coding	GEM-like protein 6 [Source:UniProtKB/Swiss-Prot;Acc:Q9FMW6]	GRAM
AT4G01630	16.2188	29.5215	16.2703	133.834	84.917	114.775	20.6702	111.175	-2.42664	1.76635e-09	9.17506e-08	EXPA17	4	700566	701769	+	1097	protein_coding	Expansin [Source:UniProtKB/TrEMBL;Acc:A0A178UWZ2]	-
AT2G19660	84.3377	69.5184	76.2136	182.135	391.038	288	76.6899	287.058	-1.90493	1.77045e-09	9.17566e-08	-	2	8496602	8498807	-	2206	protein_coding	Cysteine/Histidine-rich C1 domain family protein [Source:TAIR;Acc:AT2G19660]	-
AT3G23250	524.408	349.497	237.204	80.5015	35.6442	12.7528	370.369	42.9662	3.10448	1.82468e-09	9.42811e-08	MYB15	3	8309209	8310910	+	1506	protein_coding	Transcription factor MYB15 [Source:UniProtKB/Swiss-Prot;Acc:Q9LTC4]	Myb_DNA-binding
AT1G22690	1222.9	1037.06	1019.04	2136.31	1832.53	2491.04	1093	2153.29	-0.978721	1.82736e-09	9.42811e-08	GASA9	1	8027126	8028168	+	764	protein_coding	Gibberellin-regulated protein 9 [Source:UniProtKB/Swiss-Prot;Acc:Q8GWK5]	-
AT1G70260	57.3064	155.226	151.571	20.1254	7.33851	7.43912	121.368	11.6343	3.37933	1.83664e-09	9.4548e-08	-	1	26456774	26459570	-	1653	protein_coding	WAT1-related protein At1g70260 [Source:UniProtKB/Swiss-Prot;Acc:F4I5D5]	DUF6
AT2G46450	1688.92	1331.32	1073.84	669.169	567.162	534.554	1364.69	590.295	1.20825	1.84853e-09	9.49476e-08	CNGC12	2	19065536	19069569	+	3434	protein_coding	Probable cyclic nucleotide-gated ion channel 12 [Source:UniProtKB/Swiss-Prot;Acc:Q8GWD2]	Ion_trans
AT2G28305	392.495	274.264	326.263	633.949	833.445	866.127	331.007	777.84	-1.23359	1.89212e-09	9.697e-08	LOG1	2	12081023	12084678	+	1688	protein_coding	Cytokinin riboside 5'-monophosphate phosphoribohydrolase [Source:UniProtKB/TrEMBL;Acc:A0A178VS96]	-
AT5G56320	38.9251	63.8045	39.3913	211.316	141.528	191.292	47.3736	181.379	-1.93639	1.89771e-09	9.70406e-08	ATEXPA14	5	22808641	22810747	+	1706	protein_coding	expansin A14 [Source:TAIR;Acc:AT5G56320]	-
AT2G29470	191.382	42.8538	62.5122	1.00627	0	0	98.9159	0.335423	8.05151	1.90663e-09	9.72805e-08	GSTU3	2	12628422	12629640	-	1072	protein_coding	Glutathione S-transferase U3 [Source:UniProtKB/Swiss-Prot;Acc:Q9ZW28]	-
AT1G33030	259.501	112.372	71.9319	19.1191	9.43522	3.1882	147.935	10.5808	3.7975	1.93185e-09	9.83491e-08	-	1	11964776	11966320	-	1375	protein_coding	At1g33030/F9L11_18 [Source:UniProtKB/TrEMBL;Acc:Q9MAP0]	-
AT5G51470	4.32501	3.80923	7.70699	71.4451	37.7409	100.96	5.28041	70.0485	-3.7123	2.07773e-09	1.05357e-07	-	5	20907195	20909533	+	2124	protein_coding	Auxin-responsive GH3 family protein [Source:UniProtKB/TrEMBL;Acc:Q9FHN7]	-
AT4G01010	698.489	499.961	519.794	264.649	154.109	173.225	572.748	197.328	1.53582	2.07865e-09	1.05357e-07	CNGC13	4	434217	437605	-	2806	protein_coding	Putative cyclic nucleotide-gated ion channel 13 [Source:UniProtKB/Swiss-Prot;Acc:Q9LD40]	Ion_trans
AT3G60280	18.3813	5.71384	5.99432	183.141	54.5146	123.277	10.0298	120.311	-3.60786	2.10782e-09	1.06458e-07	UCC3	3	22279485	22280691	-	1109	protein_coding	Uclacyanin-3 [Source:UniProtKB/Swiss-Prot;Acc:Q96316]	Cu_bind_like
AT2G38750	1060.71	1362.75	1021.6	2302.34	2111.39	2878.94	1148.35	2430.89	-1.08189	2.11586e-09	1.06458e-07	ANN4	2	16196265	16198832	-	1785	protein_coding	Annexin D4 [Source:UniProtKB/Swiss-Prot;Acc:Q9ZVJ6]	-
AT5G52720	85.419	106.658	42.8166	1.00627	0	0	78.298	0.335423	7.71513	2.11809e-09	1.06458e-07	-	5	21378702	21379744	+	749	protein_coding	Copper transport protein family [Source:TAIR;Acc:AT5G52720]	-
AT1G52830	23.7876	19.9984	5.99432	79.4952	235.881	156.222	16.5934	157.199	-3.25802	2.11888e-09	1.06458e-07	IAA6	1	19672476	19673652	-	857	protein_coding	SHY1 [Source:UniProtKB/TrEMBL;Acc:A0A384LEJ2]	-
AT1G23720	206.519	290.454	439.298	2061.85	676.191	1862.97	312.09	1533.67	-2.2958	2.13984e-09	1.07276e-07	-	1	8388297	8391623	+	3327	protein_coding	Proline-rich extensin-like family protein [Source:TAIR;Acc:AT1G23720]	-
AT4G29140	876.896	1097.06	1007.9	508.166	570.307	479.292	993.952	519.255	0.937186	2.18207e-09	1.09156e-07	DTX51	4	14368877	14371195	+	2319	protein_coding	Protein DETOXIFICATION [Source:UniProtKB/TrEMBL;Acc:A0A178UVA9]	MatE
AT5G43940	9239.31	8943.11	8653.24	6233.84	5724.03	5852.47	8945.22	5936.78	0.591353	2.30469e-09	1.1504e-07	HOT5	5	17684156	17686534	+	1440	protein_coding	S-(hydroxymethyl)glutathione dehydrogenase [Source:UniProtKB/TrEMBL;Acc:F4K7D6]	ADH_N
AT4G01120	784.99	827.554	873.459	1309.16	1384.88	1472.95	828.668	1388.99	-0.744465	2.4542e-09	1.22237e-07	GBF2	4	481569	484524	-	1626	protein_coding	G-box-binding factor 2 [Source:UniProtKB/Swiss-Prot;Acc:P42775]	MFMR
AT4G34710	38847.2	22202.1	20637.6	11922.3	8358.56	8146.9	27229	9475.91	1.52276	2.60698e-09	1.29566e-07	ADC2	4	16560030	16563044	-	3015	protein_coding	Arginine decarboxylase 2 [Source:UniProtKB/Swiss-Prot;Acc:O23141]	-
AT5G60520	9.73128	13.3323	11.1323	75.4702	56.6113	128.591	11.3986	86.8907	-2.92673	2.89349e-09	1.43496e-07	-	5	24331670	24333144	-	1331	protein_coding	At5g60520 [Source:UniProtKB/TrEMBL;Acc:Q9FKJ5]	-
AT5G18470	152.457	173.32	172.123	61.3824	34.5958	30.8192	165.966	42.2658	1.97097	2.97097e-09	1.47021e-07	-	5	6127773	6129285	+	1513	protein_coding	Curculin-like (Mannose-binding) lectin family protein [Source:UniProtKB/TrEMBL;Acc:Q94K76]	B_lectin
AT4G21680	1191.54	512.341	573.743	221.379	102.739	69.0776	759.208	131.065	2.53275	2.98739e-09	1.47517e-07	NPF7.2	4	11517353	11519805	-	2186	protein_coding	Protein NRT1/ PTR FAMILY 7.2 [Source:UniProtKB/Swiss-Prot;Acc:Q8GXN2]	-
AT5G35525	150.294	144.751	112.18	296.849	565.065	413.403	135.741	425.106	-1.64857	3.00833e-09	1.48233e-07	PCR3	5	13707035	13708040	+	730	protein_coding	Protein PLANT CADMIUM RESISTANCE 3 [Source:UniProtKB/Swiss-Prot;Acc:P0CW97]	-
AT2G35210	5.40626	8.57076	5.99432	74.4639	69.1916	42.5093	6.65712	62.0549	-3.21795	3.09345e-09	1.52101e-07	AGD10	2	14836062	14838151	+	1537	protein_coding	RPA [Source:UniProtKB/TrEMBL;Acc:A0A178VQN0]	-
AT3G23870	22.7063	54.2815	40.2476	187.166	138.383	184.915	39.0785	170.155	-2.11579	3.10362e-09	1.52276e-07	-	3	8619192	8621949	+	2233	protein_coding	Probable magnesium transporter NIPA1 [Source:UniProtKB/Swiss-Prot;Acc:Q9LIR9]	DUF803
AT5G67340	780.665	548.529	553.191	262.636	124.755	121.151	627.461	169.514	1.88663	3.13924e-09	1.53696e-07	PUB2	5	26864395	26867847	+	2902	protein_coding	U-box domain-containing protein 2 [Source:UniProtKB/Swiss-Prot;Acc:Q5XEZ8]	U-box
AT1G08630	328.701	281.883	224.359	545.398	1684.71	1252.96	278.314	1161.02	-2.06132	3.21034e-09	1.56843e-07	THA1	1	2743761	2747967	-	2096	protein_coding	Probable low-specificity L-threonine aldolase 1 [Source:UniProtKB/Swiss-Prot;Acc:Q8RXU4]	Beta_elim_lyase
AT3G09440	14628.3	8213.64	11299.3	5518.38	3894.65	3934.23	11380.4	4449.09	1.35489	3.27202e-09	1.59518e-07	HSP70-3	3	2902355	2905947	-	3222	protein_coding	Heat shock protein 70 (Hsp 70) family protein [Source:UniProtKB/TrEMBL;Acc:A0A178VI76]	HSP70
AT3G09070	417.364	604.715	663.657	235.467	235.881	219.986	561.912	230.444	1.28715	3.36053e-09	1.63487e-07	OPS	3	2768641	2771375	-	2735	protein_coding	UPF0503 protein At3g09070, chloroplastic [Source:UniProtKB/Swiss-Prot;Acc:Q9SS80]	-
AT2G42870	450.882	458.059	377.642	771.808	1351.33	1105.24	428.861	1076.13	-1.32766	3.37449e-09	1.63819e-07	PAR1	2	17836416	17837618	-	1203	protein_coding	Transcription factor PAR1 [Source:UniProtKB/Swiss-Prot;Acc:Q9SJH0]	-
AT1G68570	381.682	319.975	275.739	128.802	145.722	129.653	325.799	134.726	1.27233	3.46095e-09	1.67663e-07	NPF3.1	1	25746697	25750291	+	2099	protein_coding	Protein NRT1/ PTR FAMILY 3.1 [Source:UniProtKB/Swiss-Prot;Acc:Q9SX20]	-
AT3G19920	154.619	35.2353	48.8109	2.01254	3.14507	4.25093	79.5551	3.13618	4.66668	3.5267e-09	1.70489e-07	-	3	6929649	6931825	-	1619	protein_coding	BTB/POZ domain protein [Source:UniProtKB/TrEMBL;Acc:A0A1I9LLD2]	-
AT4G04710	109.207	124.752	89.9149	20.1254	31.4507	21.2546	107.958	24.2769	2.15277	3.58339e-09	1.72867e-07	CPK22	4	2390307	2392989	-	1795	protein_coding	calcium-dependent protein kinase 22 [Source:TAIR;Acc:AT4G04710]	Pkinase
AT1G29290	254.094	116.181	143.864	38.2382	10.4836	21.2546	171.38	23.3255	2.87272	3.62292e-09	1.74408e-07	CEP14	1	10244453	10245874	+	1422	protein_coding	Precursor of CEP14 [Source:UniProtKB/Swiss-Prot;Acc:Q52K95]	-
AT4G36570	88.6627	68.5661	70.2192	172.072	287.25	298.628	75.816	252.65	-1.73876	3.72649e-09	1.79019e-07	ATRL3	4	17254290	17255762	+	816	protein_coding	RAD-like 3 [Source:TAIR;Acc:AT4G36570]	-
AT3G50760	437.907	329.498	312.561	143.896	62.9015	81.8304	359.989	96.2094	1.90149	3.92261e-09	1.88048e-07	GATL2	3	18867834	18869399	+	1566	protein_coding	Probable galacturonosyltransferase-like 2 [Source:UniProtKB/Swiss-Prot;Acc:Q9S7G2]	Glyco_transf_8
AT1G05530	0	2.85692	2.569	93.583	27.2573	63.7639	1.80864	61.5347	-5.03611	3.93883e-09	1.88433e-07	UGT75B2	1	1636249	1637914	-	1666	protein_coding	UGT75B2 [Source:UniProtKB/TrEMBL;Acc:A0A384L0M1]	UDPGT
AT2G25510	6883.26	11361	8112.89	661.119	116.368	174.288	8785.72	317.258	4.79126	4.11733e-09	1.96564e-07	-	2	10856271	10857217	+	760	protein_coding	Expressed protein [Source:UniProtKB/TrEMBL;Acc:Q8S8H2]	-
AT1G08340	28.1126	27.6169	59.9432	313.956	125.803	242.303	38.5576	227.354	-2.5526	4.15332e-09	1.97872e-07	ROPGAP5	1	2630891	2632871	+	1615	protein_coding	Rho GTPase-activating protein 5 [Source:UniProtKB/Swiss-Prot;Acc:Q6NKT5]	RhoGAP
AT3G21320	1.08125	5.71384	1.71266	43.2696	66.0466	46.7602	2.83592	52.0254	-4.18649	4.16315e-09	1.9793e-07	-	3	7498812	7501888	-	2707	protein_coding	EARLY FLOWERING protein [Source:UniProtKB/TrEMBL;Acc:Q5Q0C8]	-
AT5G41550	89.744	114.277	157.565	31.1943	19.9188	25.5056	120.529	25.5396	2.23991	4.44694e-09	2.10895e-07	-	5	16617232	16620824	-	3297	protein_coding	Disease resistance protein (TIR-NBS-LRR class) family [Source:UniProtKB/TrEMBL;Acc:Q9FFS5]	TIR
AT5G42530	8785.18	12765.7	8897.29	1044.51	287.25	256.118	10149.4	529.292	4.26106	4.45417e-09	2.10895e-07	-	5	17004738	17005510	-	598	protein_coding	Uncharacterized protein At5g42530; MDH9.23 [Source:UniProtKB/TrEMBL;Acc:Q8W483]	-
AT1G26360	4.32501	4.76153	2.569	93.583	29.354	68.0148	3.88518	63.6506	-4.04794	4.48608e-09	2.11969e-07	MES13	1	9118822	9121227	-	1558	protein_coding	Putative methylesterase 13, chloroplastic [Source:UniProtKB/Swiss-Prot;Acc:F4IE65]	-
AT3G61390	95.1502	50.4722	101.904	10.0627	1.04836	8.50186	82.5087	6.53763	3.65392	4.52059e-09	2.12971e-07	PUB36	3	22716238	22718490	+	1894	protein_coding	U-box domain-containing protein 36 [Source:UniProtKB/Swiss-Prot;Acc:Q8GZ84]	-
AT5G26270	484.401	607.572	476.121	959.981	1095.53	962.835	522.698	1006.12	-0.944681	4.52577e-09	2.12971e-07	-	5	9206375	9208136	+	1267	protein_coding	unknown protein; Ha. [Source:TAIR;Acc:AT5G26270]	-
AT2G41970	25.9501	27.6169	37.6786	243.517	87.0137	190.229	30.4152	173.587	-2.50859	4.61692e-09	2.16816e-07	-	2	17520273	17522793	-	1749	protein_coding	Probable protein kinase At2g41970 [Source:UniProtKB/Swiss-Prot;Acc:P93749]	Pkinase_Tyr
AT3G56930	577.389	658.044	596.863	1004.26	1079.81	1024.47	610.765	1036.18	-0.762242	4.77916e-09	2.23978e-07	PAT04	3	21073330	21076315	+	2239	protein_coding	Probable protein S-acyltransferase 4 [Source:UniProtKB/Swiss-Prot;Acc:Q9M1K5]	-
AT5G36930	896.359	867.551	870.033	505.147	438.214	346.451	877.981	429.937	1.02948	5.00239e-09	2.33963e-07	-	5	14567444	14573206	-	4721	protein_coding	Disease resistance protein (TIR-NBS-LRR class) family [Source:UniProtKB/TrEMBL;Acc:B3H776]	TIR
AT5G24140	23.7876	77.1368	81.3516	516.216	193.946	502.672	60.7586	404.278	-2.72895	5.32095e-09	2.48358e-07	SQP2	5	8164319	8167776	-	1886	protein_coding	squalene monooxygenase 2 [Source:TAIR;Acc:AT5G24140]	DAO
AT4G02520	3878.45	2997.86	1850.53	1118.97	588.129	418.716	2908.95	708.605	2.03706	5.42642e-09	2.52406e-07	GSTF2	4	1110343	1112033	-	1471	protein_coding	Glutathione S-transferase F2 [Source:UniProtKB/Swiss-Prot;Acc:P46422]	GST_N
AT5G50010	100.557	89.5168	149.858	370.307	285.153	320.945	113.31	325.468	-1.51867	5.42961e-09	2.52406e-07	BHLH145	5	20348615	20350830	+	1858	protein_coding	Transcription factor bHLH145 [Source:UniProtKB/Swiss-Prot;Acc:Q9FGB0]	-
AT4G19700	322.213	589.478	525.788	180.122	169.834	160.473	479.16	170.143	1.49471	5.46906e-09	2.53727e-07	BOI	4	10713410	10714745	-	1248	protein_coding	E3 ubiquitin-protein ligase BOI [Source:UniProtKB/Swiss-Prot;Acc:O81851]	-
AT3G02620	7.56877	53.3292	41.1039	444.771	184.511	268.871	34.0006	299.384	-3.13095	5.56412e-09	2.57246e-07	-	3	560182	561979	+	1683	protein_coding	Plant stearoyl-acyl-carrier-protein desaturase family protein [Source:UniProtKB/TrEMBL;Acc:A0A178VGR6]	-
AT4G14980	3.24376	8.57076	7.70699	132.827	51.3695	54.1993	6.50717	79.4655	-3.59408	5.57508e-09	2.57246e-07	-	4	8561876	8563667	-	1792	protein_coding	Cysteine/Histidine-rich C1 domain family protein [Source:UniProtKB/TrEMBL;Acc:F4JIJ2]	-
AT1G60810	644.427	658.044	774.124	1301.11	1135.37	1290.16	692.198	1242.21	-0.842773	5.57846e-09	2.57246e-07	ACLA-2	1	22388527	22391237	-	1680	protein_coding	ATP-citrate synthase alpha chain protein 2 [Source:UniProtKB/Swiss-Prot;Acc:O22718]	-
AT2G38480	197.869	208.555	175.548	362.257	435.069	418.716	193.991	405.347	-1.06408	5.69908e-09	2.61791e-07	-	2	16110741	16111911	-	1003	protein_coding	CASP-like protein 4B1 [Source:UniProtKB/Swiss-Prot;Acc:Q8LE26]	-
AT3G12240	2.16251	3.80923	1.71266	53.3323	45.0794	37.1956	2.56147	45.2024	-4.14748	5.69976e-09	2.61791e-07	SCPL15	3	3902254	3904992	-	1567	protein_coding	Serine carboxypeptidase-like 15 [Source:UniProtKB/Swiss-Prot;Acc:Q9C7D2]	Peptidase_S10
AT4G38560	351.407	263.789	254.331	80.5015	19.9188	19.1292	289.842	39.8498	2.85894	5.94129e-09	2.72341e-07	-	4	18029196	18031333	+	1793	protein_coding	Phospholipase like protein [Source:UniProtKB/TrEMBL;Acc:Q0WV01]	-
AT5G24100	4.32501	29.5215	31.6843	249.555	118.464	231.676	21.8436	199.898	-3.18064	6.14805e-09	2.81258e-07	-	5	8148544	8151385	+	2397	protein_coding	Inactive leucine-rich repeat receptor-like serine/threonine-protein kinase At5g24100 [Source:UniProtKB/Swiss-Prot;Acc:Q9FL63]	Pkinase_Tyr
AT5G22540	72.4439	60.9476	37.6786	5.03134	1.04836	0	57.0234	2.02657	4.78768	6.27379e-09	2.85877e-07	-	5	7481397	7482953	-	1557	protein_coding	At5g22540 [Source:UniProtKB/TrEMBL;Acc:Q9FK85]	-
AT3G05880	5739.29	6654.72	5092.61	9626.97	15324.9	13075.9	5828.87	12675.9	-1.12082	6.27386e-09	2.85877e-07	RCI2A	3	1755497	1756924	-	879	protein_coding	RCI2A [Source:UniProtKB/TrEMBL;Acc:A0A178V7D5]	-
AT5G42900	601.177	631.379	735.589	1081.74	1248.59	1288.03	656.048	1206.12	-0.877389	6.35481e-09	2.88993e-07	COR27	5	17197641	17199910	-	1417	protein_coding	Cold regulated protein 27 [Source:UniProtKB/TrEMBL;Acc:Q8L8T7]	-
AT4G10860	10.8125	80.9461	92.4839	0	0	0	61.4142	0	8.33065	6.49464e-09	2.94769e-07	-	4	6678666	6679508	-	843	protein_coding	F8M12.2 protein [Source:UniProtKB/TrEMBL;Acc:O81627]	-
AT3G26600	799.046	801.842	616.559	386.407	364.829	371.956	739.149	374.397	0.980341	6.55438e-09	2.96895e-07	ARO4	3	9769634	9772122	+	2489	protein_coding	Armadillo repeat only 4 [Source:UniProtKB/TrEMBL;Acc:Q38957]	Arm
AT5G08260	1822.99	1889.38	2181.08	1163.25	1215.05	1077.61	1964.48	1151.97	0.770394	6.66406e-09	3.0127e-07	SCPL35	5	2657054	2661437	+	1790	protein_coding	Serine carboxypeptidase-like 35 [Source:UniProtKB/Swiss-Prot;Acc:Q9LEY1]	Peptidase_S10
AT5G62940	191.382	208.555	285.159	83.5203	69.1916	83.9558	228.365	78.8893	1.53531	6.74237e-09	3.04213e-07	DOF5.6	5	25256852	25258704	-	1650	protein_coding	HCA2 [Source:UniProtKB/TrEMBL;Acc:A0A178UF22]	zf-Dof
AT4G39070	99.4753	117.134	146.433	349.175	309.266	270.997	121.014	309.813	-1.35242	6.90761e-09	3.11059e-07	BBX20	4	18204631	18206684	-	1422	protein_coding	B-box zinc finger protein 20 [Source:UniProtKB/Swiss-Prot;Acc:Q0IGM7]	zf-B_box
AT3G47220	18.3813	23.8077	7.70699	123.771	73.3851	166.849	16.632	121.335	-2.87642	7.00202e-09	3.14695e-07	PLC9	3	17387883	17390960	+	2349	protein_coding	Phosphoinositide phospholipase C 9 [Source:UniProtKB/Swiss-Prot;Acc:Q6NMA7]	PI-PLC-X
AT1G28580	4080.65	4458.7	3849.21	2745.1	2461.54	2467.66	4129.52	2558.1	0.690777	7.13058e-09	3.19847e-07	-	1	10044337	10046552	-	1874	protein_coding	GDSL esterase/lipase At1g28580 [Source:UniProtKB/Swiss-Prot;Acc:Q9FXJ2]	Lipase_GDSL
AT2G23200	504.945	591.382	534.351	235.467	107.981	194.48	543.56	179.309	1.59955	7.40209e-09	3.3138e-07	-	2	9879275	9881924	+	2650	protein_coding	Probable receptor-like protein kinase At2g23200 [Source:UniProtKB/Swiss-Prot;Acc:O22187]	Pkinase_Tyr
AT1G15790	97.3128	183.795	133.588	33.2069	16.7737	8.50186	138.232	19.4942	2.82202	7.46695e-09	3.33635e-07	-	1	5438171	5440131	-	1390	protein_coding	unknown protein; BEST Arabidopsis thaliana protein match is: unknown protein (TAIR:AT1G15780.1); Ha. [Source:TAIR;Acc:AT1G15790]	-
AT5G27000	210.844	263.789	256.9	471.94	527.324	470.79	243.844	490.018	-1.00489	7.73649e-09	3.45009e-07	KIN14G	5	9497939	9503173	+	3346	protein_coding	Kinesin-like protein KIN-14G [Source:UniProtKB/Swiss-Prot;Acc:O81635]	Kinesin
AT4G36700	43.2501	56.1861	58.2306	4.02508	0	0	52.5556	1.34169	5.25741	7.81777e-09	3.47959e-07	-	4	17298200	17300367	-	1842	protein_coding	Vicilin-like seed storage protein At4g36700 [Source:UniProtKB/Swiss-Prot;Acc:F4JQG6]	-
AT5G62340	31.3563	59.043	127.593	571.561	262.089	524.99	72.6643	452.88	-2.63371	7.8932e-09	3.50638e-07	-	5	25033471	25034404	+	934	protein_coding	At5g62340 [Source:UniProtKB/TrEMBL;Acc:Q9LVA5]	-
AT5G15600	36.7626	33.3307	47.9546	269.68	103.787	207.233	39.3493	193.567	-2.29586	8.03241e-09	3.56134e-07	SP1L4	5	5078200	5079327	+	1019	protein_coding	Protein SPIRAL1-like 4 [Source:UniProtKB/Swiss-Prot;Acc:Q9LF22]	-
AT4G30320	2.16251	18.0938	7.70699	188.172	51.3695	155.159	9.32111	131.567	-3.80827	8.27804e-09	3.66319e-07	-	4	14835792	14836531	+	740	protein_coding	CAP (Cysteine-rich secretory proteins, Antigen 5, and Pathogenesis-related 1 protein) superfamily protein [Source:UniProtKB/TrEMBL;Acc:Q9M0C8]	SCP
AT5G22380	27.0313	39.0446	50.5236	0	0	0	38.8665	0	7.67105	8.37951e-09	3.70098e-07	NAC090	5	7408759	7410102	-	937	protein_coding	NAC-domain protein-like [Source:UniProtKB/TrEMBL;Acc:Q680R1]	NAM
AT5G66580	312.482	206.651	244.911	507.16	616.434	637.639	254.681	587.078	-1.20656	8.77883e-09	3.86992e-07	-	5	26572265	26573426	+	1162	protein_coding	Uncharacterized protein At5g66580 [Source:UniProtKB/TrEMBL;Acc:Q9FJY2]	-
AT5G23840	10.8125	27.6169	70.2192	339.113	193.946	337.949	36.2162	290.336	-2.99157	8.80806e-09	3.87538e-07	-	5	8035690	8037110	+	1111	protein_coding	MD-2-related lipid recognition domain-containing protein [Source:UniProtKB/TrEMBL;Acc:Q9FF96]	-
AT1G30870	98.394	131.418	199.525	1149.16	316.604	771.543	143.113	745.769	-2.37962	9.04787e-09	3.97329e-07	PER7	1	10991478	10993083	+	1305	protein_coding	Peroxidase 7 [Source:UniProtKB/Swiss-Prot;Acc:Q9SY33]	-
AT4G08410	20.5438	56.1861	76.2136	477.978	159.35	432.532	50.9811	356.62	-2.79995	9.16612e-09	4.01755e-07	-	4	5338819	5341209	-	2391	protein_coding	Extensin-like protein [Source:UniProtKB/TrEMBL;Acc:Q9STM7]	-
AT3G22231	443.314	974.21	500.098	28.1755	5.24179	2.12546	639.207	11.8476	5.74993	9.19187e-09	4.02118e-07	PCC1	3	7845823	7846833	-	773	protein_coding	Cysteine-rich and transmembrane domain-containing protein PCC1 [Source:UniProtKB/Swiss-Prot;Acc:Q94C26]	-
AT2G32160	149.213	128.561	95.0529	10.0627	6.29015	29.7565	124.276	15.3698	3.0181	9.38766e-09	4.09904e-07	-	2	13662138	13666383	+	1742	protein_coding	AT2G32160 protein [Source:UniProtKB/TrEMBL;Acc:B3H6T0]	-
AT3G47790	116.775	314.261	289.44	60.3761	42.9827	30.8192	240.159	44.726	2.42475	9.58988e-09	4.1742e-07	ABCA8	3	17629530	17633942	+	3173	protein_coding	ABC transporter A family member 8 [Source:UniProtKB/Swiss-Prot;Acc:Q8LPK0]	ABC_tran
AT1G31935	121.1	135.228	127.593	280.749	263.138	277.373	127.974	273.753	-1.09624	9.59786e-09	4.1742e-07	-	1	11469482	11470010	+	529	ncRNA	other RNA [Source:TAIR;Acc:AT1G31935]	-
AT4G36150	711.464	545.672	613.134	335.088	240.074	277.373	623.423	284.178	1.13239	9.61421e-09	4.1742e-07	-	4	17104542	17108825	+	3888	protein_coding	Disease resistance protein (TIR-NBS-LRR class) family [Source:UniProtKB/TrEMBL;Acc:O65507]	TIR
AT4G17220	35.6813	22.8554	46.2419	225.404	100.642	224.236	34.9262	183.428	-2.39004	9.66864e-09	4.18993e-07	MAP70.5	4	9656652	9659576	-	2069	protein_coding	Microtubule-associated protein 70-5 [Source:UniProtKB/Swiss-Prot;Acc:Q8GYX3]	-
AT5G57390	294.101	231.41	295.435	123.771	105.884	114.775	273.649	114.81	1.2526	9.84884e-09	4.25999e-07	AIL5	5	23252989	23256703	-	2490	protein_coding	AP2-like ethylene-responsive transcription factor AIL5 [Source:UniProtKB/Swiss-Prot;Acc:Q6PQQ3]	AP2
AT3G30775	3636.25	4381.56	5531.91	8237.32	13249.1	10285.1	4516.57	10590.5	-1.22931	1.0247e-08	4.42388e-07	POX1	3	12448636	12451556	-	2174	protein_coding	Proline dehydrogenase 1, mitochondrial [Source:UniProtKB/Swiss-Prot;Acc:P92983]	-
AT1G19180	2231.71	1607.49	1910.48	1045.51	820.864	1008.53	1916.56	958.303	0.999646	1.06304e-08	4.58083e-07	TIFY10A	1	6621777	6623668	+	1804	protein_coding	TIFY10A [Source:UniProtKB/TrEMBL;Acc:A0A178W7G1]	Zim
AT5G40860	6.48752	27.6169	21.4083	229.429	81.7719	151.971	18.5042	154.391	-3.05005	1.09158e-08	4.69097e-07	-	5	16370368	16372294	+	1237	protein_coding	Transmembrane protein [Source:UniProtKB/TrEMBL;Acc:Q1PDP3]	-
AT5G35940	36.7626	82.8507	113.036	328.044	274.67	404.901	77.5497	335.871	-2.10797	1.09268e-08	4.69097e-07	JAL41	5	14090574	14093007	+	1667	protein_coding	Jacalin-related lectin 41 [Source:UniProtKB/Swiss-Prot;Acc:Q9FGC5]	-
AT5G64550	556.845	441.87	412.752	218.36	179.269	229.55	470.489	209.06	1.16895	1.11525e-08	4.77895e-07	-	5	25801528	25804980	-	2533	protein_coding	Emb [Source:UniProtKB/TrEMBL;Acc:Q9FLG3]	-
AT1G77210	1481.32	878.027	1282.79	2262.09	3825.46	3737.63	1214.04	3275.06	-1.43185	1.12465e-08	4.81028e-07	STP14	1	29008901	29012096	-	2434	protein_coding	Sugar transport protein 14 [Source:UniProtKB/Swiss-Prot;Acc:Q8GW61]	Sugar_tr
AT5G65870	141.644	286.644	219.221	61.3824	54.5146	64.8267	215.836	60.2412	1.84262	1.16192e-08	4.95254e-07	PSK5	5	26351373	26352703	+	1102	protein_coding	Phytosulfokines 5 [Source:UniProtKB/Swiss-Prot;Acc:Q9FEB4]	-
AT4G22080	18.3813	27.6169	41.9603	324.019	85.9654	222.111	29.3195	210.698	-2.83798	1.16236e-08	4.95254e-07	RHS14	4	11700555	11702785	-	1596	protein_coding	Probable pectate lyase 16 [Source:UniProtKB/Swiss-Prot;Acc:O65456]	-
AT2G20142	1227.22	1200.86	1509.71	595.711	246.364	238.052	1312.6	360.042	1.86574	1.16437e-08	4.95254e-07	-	2	8695374	8696643	+	1032	protein_coding	Toll-Interleukin-Resistance (TIR) domain family protein [Source:UniProtKB/TrEMBL;Acc:F4IUF0]	TIR
AT3G44350	36.7626	46.663	78.7826	1.00627	2.09672	0	54.0694	1.03433	5.70643	1.18315e-08	5.02313e-07	anac061	3	16022575	16024519	-	1250	protein_coding	NAC domain containing protein 61 [Source:UniProtKB/TrEMBL;Acc:B3H506]	NAM
AT5G66910	796.883	849.457	917.132	507.16	358.538	376.207	854.491	413.968	1.04542	1.20311e-08	5.08952e-07	-	5	26718130	26721377	-	2900	protein_coding	Probable disease resistance protein At5g66910 [Source:UniProtKB/Swiss-Prot;Acc:Q9FKZ0]	NB-ARC
AT5G63270	16.2188	24.76	25.69	191.191	69.1916	144.532	22.2229	134.971	-2.59665	1.20321e-08	5.08952e-07	-	5	25365230	25366012	-	574	protein_coding	RPM1-interacting protein 4 (RIN4) family protein [Source:UniProtKB/TrEMBL;Acc:Q9FMJ6]	-
AT3G61680	100.557	97.1353	111.323	286.787	223.3	234.864	103.005	248.317	-1.26856	1.23422e-08	5.21111e-07	PLIP1	3	22823423	22827171	+	2901	protein_coding	Phospholipase A1 PLIP1, chloroplastic [Source:UniProtKB/Swiss-Prot;Acc:Q7Y220]	Lipase_3
AT3G51890	602.258	508.532	542.915	314.962	245.316	257.181	551.235	272.486	1.01541	1.24175e-08	5.23332e-07	-	3	19249475	19251112	-	1210	protein_coding	Clathrin light chain 3 [Source:UniProtKB/Swiss-Prot;Acc:F4J5M9]	-
AT4G14630	203.276	266.646	269.745	88.5517	41.9343	29.7565	246.555	53.4142	2.20459	1.27695e-08	5.36013e-07	GLP9	4	8392825	8393860	+	944	protein_coding	At4g14630 [Source:UniProtKB/TrEMBL;Acc:Q56XY5]	-
AT5G11540	15.1375	19.0461	27.4026	106.665	75.4818	148.782	20.5288	110.31	-2.41528	1.27879e-08	5.36013e-07	GULLO3	5	3702700	3705129	-	2208	protein_coding	L-gulonolactone oxidase 3 [Source:UniProtKB/Swiss-Prot;Acc:Q9LYD8]	FAD_binding_4
AT2G31160	210.844	233.315	203.807	71.4451	94.3522	91.395	215.989	85.7308	1.33395	1.27973e-08	5.36013e-07	LSH3	2	13277710	13279498	+	1789	protein_coding	Protein LIGHT-DEPENDENT SHORT HYPOCOTYLS 3 [Source:UniProtKB/Swiss-Prot;Acc:O82268]	-
AT5G38980	1444.55	1497.98	1281.93	794.952	806.187	893.758	1408.15	831.632	0.75959	1.28116e-08	5.36013e-07	-	5	15606683	15607409	+	727	protein_coding	At5g38980 [Source:UniProtKB/TrEMBL;Acc:Q8GXY9]	-
AT5G01370	231.388	291.406	321.981	90.5642	100.642	128.591	281.592	106.599	1.40384	1.29528e-08	5.40938e-07	ACI1	5	152446	154467	+	1585	protein_coding	ALC-interacting protein 1 [Source:UniProtKB/TrEMBL;Acc:Q9M035]	-
AT2G47540	30.2751	45.7107	65.0812	273.705	133.141	236.989	47.0223	214.612	-2.18318	1.29764e-08	5.40944e-07	-	2	19505827	19506681	+	773	protein_coding	Pollen Ole e 1 allergen and extensin family protein [Source:UniProtKB/TrEMBL;Acc:O22257]	-
AT1G62480	4879.69	6637.58	4734.66	10131.1	11878.9	9741	5417.31	10583.7	-0.966189	1.31438e-08	5.46315e-07	-	1	23128651	23129759	+	818	protein_coding	At1g62480/T3P18_4 [Source:UniProtKB/TrEMBL;Acc:Q9SXE9]	-
AT1G61120	37.8438	64.7568	120.743	7.04388	2.09672	0	74.4478	3.04687	4.59625	1.31528e-08	5.46315e-07	GES	1	22523635	22528836	+	2926	protein_coding	(E,E)-geranyllinalool synthase [Source:UniProtKB/Swiss-Prot;Acc:Q93YV0]	-
AT4G22214	22.7063	51.4246	83.9205	259.617	211.768	377.27	52.6838	282.885	-2.41612	1.34857e-08	5.59133e-07	-	4	11754912	11756270	+	1268	protein_coding	Defensin-like protein 99 [Source:UniProtKB/Swiss-Prot;Acc:Q7X6T3]	-
AT5G52790	27.0313	95.2307	85.6332	413.577	235.881	463.351	69.2984	370.936	-2.41519	1.43964e-08	5.95819e-07	CBSDUF5	5	21391566	21395016	-	2513	protein_coding	DUF21 domain-containing protein At5g52790 [Source:UniProtKB/Swiss-Prot;Acc:Q9LTD8]	-
AT3G32030	5.40626	32.3784	33.397	201.254	116.368	326.259	23.7272	214.627	-3.16577	1.52771e-08	6.31135e-07	TPS30	3	13032306	13035440	-	2059	protein_coding	Terpenoid synthase 30 [Source:UniProtKB/Swiss-Prot;Acc:Q9LH31]	-
AT4G30420	21.6251	25.7123	26.5463	130.815	73.3851	132.842	24.6279	112.347	-2.18616	1.5486e-08	6.38619e-07	-	4	14876905	14878914	+	1286	protein_coding	UMAMIT34 [Source:UniProtKB/TrEMBL;Acc:A0A384L6B8]	DUF6
AT2G25160	15.1375	70.4707	47.9546	927.78	345.958	815.115	44.5209	696.285	-3.96443	1.57902e-08	6.49997e-07	CYP82F1	2	10708993	10711281	-	2102	protein_coding	At2g25160 [Source:UniProtKB/TrEMBL;Acc:Q7Y222]	p450
AT4G04510	63.7939	64.7568	39.3913	3.01881	6.29015	0	55.9807	3.10298	4.16785	1.58801e-08	6.51527e-07	CRK38	4	2242072	2244930	+	2271	protein_coding	cysteine-rich RLK (RECEPTOR-like protein kinase) 38 [Source:TAIR;Acc:AT4G04510]	Pkinase
AT3G22565	15.1375	27.6169	25.69	215.342	70.24	156.222	22.8148	147.268	-2.68446	1.5884e-08	6.51527e-07	-	3	7999419	8001340	+	1592	protein_coding	-	-
AT5G14180	121.1	159.035	268.888	27.1693	49.2728	40.3838	183.008	38.942	2.23611	1.61946e-08	6.63087e-07	LIP2	5	4571294	4574679	-	2066	protein_coding	Triacylglycerol lipase 2 [Source:UniProtKB/Swiss-Prot;Acc:Q67ZU1]	-
AT4G04840	988.265	1141.82	820.366	1721.73	2022.28	1842.78	983.482	1862.26	-0.921463	1.71016e-08	6.98977e-07	MSRB6	4	2449434	2451651	+	1036	protein_coding	MSRB6 [Source:UniProtKB/TrEMBL;Acc:A0A178V4R5]	-
AT4G39580	225.982	140.941	147.289	42.2633	57.6597	30.8192	171.404	43.5807	1.97338	1.75642e-08	7.16611e-07	-	4	18385684	18386811	-	1128	protein_coding	F-box/kelch-repeat protein At4g39580 [Source:UniProtKB/Swiss-Prot;Acc:Q9SVA0]	Kelch_1
AT5G42180	377.357	475.201	327.975	1372.55	705.545	1255.09	393.511	1111.06	-1.49779	1.77878e-08	7.2445e-07	PER64	5	16852628	16854224	+	1231	protein_coding	Peroxidase [Source:UniProtKB/TrEMBL;Acc:A0A178UJR4]	-
AT1G32100	134.075	129.514	113.036	375.338	241.122	382.584	125.542	333.015	-1.40901	1.79201e-08	7.28552e-07	PRR1	1	11546160	11548016	-	1329	protein_coding	Pinoresinol reductase 1 [Source:UniProtKB/Swiss-Prot;Acc:Q9FVQ6]	NmrA
AT1G76090	1732.17	1773.19	1420.65	2615.29	3297.09	3011.78	1642.01	2974.72	-0.857593	1.7973e-08	7.29412e-07	SMT3	1	28550202	28551836	-	1635	protein_coding	24-methylenesterol C-methyltransferase 3 [Source:UniProtKB/Swiss-Prot;Acc:Q94JS4]	Methyltransf_11
AT5G04950	662.808	1801.76	1348.72	443.765	335.475	290.126	1271.1	356.455	1.8344	1.80925e-08	7.3297e-07	NAS1	5	1457641	1459039	-	1399	protein_coding	Nicotianamine synthase 1 [Source:UniProtKB/Swiss-Prot;Acc:Q9FF79]	-
AT1G48930	114.613	101.897	118.174	728.539	217.01	522.864	111.561	489.471	-2.13349	1.84358e-08	7.45566e-07	AtGH9C1	1	18101643	18104768	-	2204	protein_coding	Endoglucanase 5 [Source:UniProtKB/Swiss-Prot;Acc:Q9M995]	-
AT3G28210	443.314	153.321	227.784	67.42	18.8704	26.5683	274.806	37.6196	2.86549	1.84969e-08	7.46722e-07	SAP12	3	10520443	10521796	+	1164	protein_coding	Zinc finger AN1 domain-containing stress-associated protein 12 [Source:UniProtKB/Swiss-Prot;Acc:Q67YE6]	zf-AN1
AT4G13572	124.344	86.6599	120.743	246.536	279.912	292.251	110.582	272.9	-1.3037	1.8577e-08	7.48644e-07	-	4	7887440	7888748	+	665	protein_coding	unknown protein; FUNCTIONS IN: molecular_function unknown; INVOLVED IN: biological_process unknown; LOCATED IN: cellular_component unknown; Ha. [Source:TAIR;Acc:AT4G13572]	-
AT3G28930	1212.08	983.733	637.967	419.614	292.492	258.244	944.595	323.45	1.54509	1.91768e-08	7.71463e-07	AIG2A	3	10959641	10961461	-	1171	protein_coding	Protein AIG2 A [Source:UniProtKB/Swiss-Prot;Acc:P54121]	-
AT1G56430	238.957	229.506	335.682	111.696	84.917	99.8968	268.048	98.8366	1.44043	1.92794e-08	7.74237e-07	NAS4	1	21136835	21138277	+	1443	protein_coding	Probable nicotianamine synthase 4 [Source:UniProtKB/Swiss-Prot;Acc:Q9C7X5]	-
AT1G17420	316.807	466.63	495.816	137.859	159.35	193.417	426.418	163.542	1.38451	1.94053e-08	7.77938e-07	LOX3	1	5977323	5981521	+	3086	protein_coding	Lipoxygenase 3, chloroplastic [Source:UniProtKB/Swiss-Prot;Acc:Q9LNR3]	Lipoxygenase
AT4G08470	2586.36	2318.87	2078.32	1322.24	841.831	741.787	2327.85	968.619	1.2646	1.98377e-08	7.93889e-07	MAPKKK10	4	5383688	5387260	-	2484	protein_coding	Mitogen-activated protein kinase kinase kinase 3 [Source:UniProtKB/Swiss-Prot;Acc:Q9M0T3]	Pkinase
AT1G01680	413.039	638.045	477.833	11.069	1.04836	0	509.639	4.03911	6.97092	1.99662e-08	7.97644e-07	PUB54	1	246262	248440	-	1187	protein_coding	U-box domain-containing protein 54 [Source:UniProtKB/Swiss-Prot;Acc:Q9LQ92]	U-box
AT1G70250	773.096	648.521	604.57	360.244	267.331	341.137	675.396	322.904	1.06358	2.01138e-08	8.02146e-07	-	1	26452847	26456305	+	2745	protein_coding	Receptor serine/threonine kinase [Source:UniProtKB/TrEMBL;Acc:F4I5D4]	Thaumatin
AT2G19650	244.363	219.983	178.973	66.4137	87.0137	85.0186	214.44	79.482	1.43103	2.07179e-08	8.24809e-07	-	2	8493469	8495892	-	2424	protein_coding	Cysteine/Histidine-rich C1 domain family protein [Source:UniProtKB/TrEMBL;Acc:Q9ZUM8]	-
AT5G08380	759.039	762.798	907.712	366.282	462.326	441.034	809.85	423.214	0.93721	2.09008e-08	8.30654e-07	AGAL1	5	2694669	2697781	-	1668	protein_coding	Alpha-galactosidase 1 [Source:UniProtKB/Swiss-Prot;Acc:Q9FT97]	-
AT3G04070	830.402	790.414	569.461	366.282	221.204	221.048	730.092	269.511	1.43653	2.16057e-08	8.57187e-07	NAC047	3	1061300	1063234	-	1611	protein_coding	NAC transcription factor 47 [Source:UniProtKB/Swiss-Prot;Acc:Q84TD6]	NAM
AT3G16690	307.076	402.826	377.642	640.993	731.754	725.846	362.515	699.531	-0.946741	2.19759e-08	8.70374e-07	SWEET16	3	5684317	5686544	-	1554	protein_coding	Bidirectional sugar transporter SWEET [Source:UniProtKB/TrEMBL;Acc:A0A1I9LLQ5]	-
AT3G24750	14.0563	19.0461	11.1323	100.627	55.563	104.148	14.7449	86.7792	-2.56076	2.24794e-08	8.88786e-07	-	3	9035980	9037785	+	1342	protein_coding	unknown protein; Ha. [Source:TAIR;Acc:AT3G24750]	-
AT1G60890	1163.43	1390.37	1163.76	767.783	636.353	630.2	1239.18	678.112	0.869577	2.41133e-08	9.5175e-07	-	1	22412188	22417312	-	3168	protein_coding	Phosphatidylinositol 4-phosphate 5-kinase [Source:UniProtKB/TrEMBL;Acc:F4HRM3]	PIP5K
AT1G50060	14.0563	15.2369	25.69	136.853	59.7564	212.546	18.3277	136.385	-2.8871	2.43532e-08	9.59205e-07	-	1	18551121	18552660	+	765	protein_coding	CAP (Cysteine-rich secretory proteins, Antigen 5, and Pathogenesis-related 1 protein) superfamily protein [Source:UniProtKB/TrEMBL;Acc:Q9LPM7]	SCP
AT4G39230	434.664	345.687	303.998	171.066	113.223	136.03	361.45	140.106	1.36519	2.43855e-08	9.59205e-07	PCBER1	4	18265735	18267829	-	1441	protein_coding	Isoflavone reductase homolog PCBER1 [Source:UniProtKB/Swiss-Prot;Acc:Q9T030]	NmrA
AT4G25260	854.19	773.273	551.478	1375.57	1932.12	1580.28	726.314	1629.33	-1.1665	2.46129e-08	9.66496e-07	PMEI7	4	12935710	12937236	-	1527	protein_coding	Pectinesterase inhibitor 7 [Source:UniProtKB/Swiss-Prot;Acc:Q9SB37]	-
AT3G23510	44.3314	91.4214	119.886	603.761	220.155	476.104	85.2131	433.34	-2.34219	2.47475e-08	9.70126e-07	-	3	8427557	8433340	+	3191	protein_coding	Cyclopropane-fatty-acyl-phospholipid synthase [Source:UniProtKB/TrEMBL;Acc:Q8GZ28]	Amino_oxidase
AT1G47510	194.626	46.663	44.5293	7.04388	0	3.1882	95.2726	3.41069	4.792	2.54369e-08	9.95455e-07	IP5P11	1	17435525	17438490	-	2291	protein_coding	Type IV inositol polyphosphate 5-phosphatase 11 [Source:UniProtKB/Swiss-Prot;Acc:Q5EAF2]	Exo_endo_phos
AT2G44110	38.9251	82.8507	83.9205	434.708	174.027	350.702	68.5654	319.812	-2.2174	2.79383e-08	1.09149e-06	MLO15	2	18245357	18248459	-	1774	protein_coding	MLO-like protein [Source:UniProtKB/TrEMBL;Acc:A0A178VQX0]	-
AT5G01380	47.5751	58.0907	79.6389	7.04388	10.4836	3.1882	61.7682	6.90522	3.16183	2.86557e-08	1.11762e-06	GT-3A	5	155610	157601	-	1296	protein_coding	Trihelix transcription factor GT-3a [Source:UniProtKB/Swiss-Prot;Acc:Q9SDW0]	-
AT3G48700	122.182	91.4214	141.295	35.2194	32.4991	29.7565	118.299	32.4917	1.86441	2.99363e-08	1.16522e-06	CXE13	3	18038648	18039879	-	1232	protein_coding	Probable carboxylesterase 13 [Source:UniProtKB/Swiss-Prot;Acc:Q9SMM9]	Abhydrolase_3
AT4G18170	513.595	323.784	299.716	146.915	134.19	94.5831	379.032	125.229	1.59561	2.99775e-08	1.16522e-06	WRKY28	4	10061214	10062893	+	1453	protein_coding	WRKY transcription factor [Source:UniProtKB/TrEMBL;Acc:A0A178V3M3]	WRKY
AT1G02900	421.689	578.05	412.752	1712.67	969.731	1045.73	470.83	1242.71	-1.40033	3.00372e-08	1.16557e-06	RALF1	1	653604	654457	-	854	protein_coding	RALFL1 [Source:UniProtKB/TrEMBL;Acc:A0A178WER1]	-
AT5G41080	1788.39	1007.54	2649.49	4521.17	6255.55	6319	1815.14	5698.57	-1.65032	3.02936e-08	1.17084e-06	GDPD2	5	16441655	16444023	+	1599	protein_coding	Glycerophosphodiester phosphodiesterase GDPD2 [Source:UniProtKB/Swiss-Prot;Acc:Q9FLM1]	-
AT2G32990	115.694	148.56	113.892	252.574	341.765	402.775	126.049	332.371	-1.3983	3.03173e-08	1.17084e-06	AtGH9B8	2	14003128	14006065	+	2032	protein_coding	Endoglucanase 11 [Source:UniProtKB/Swiss-Prot;Acc:O48766]	-
AT2G02610	3.24376	11.4277	12.845	103.646	45.0794	112.65	9.17214	87.1249	-3.22663	3.03254e-08	1.17084e-06	-	2	710618	712819	+	2202	protein_coding	Cysteine/Histidine-rich C1 domain family protein [Source:UniProtKB/TrEMBL;Acc:O64716]	-
AT4G27300	3012.37	2297.92	2401.16	1447.01	1494.96	1470.82	2570.48	1470.93	0.804969	3.04e-08	1.17175e-06	SD11	4	13668676	13672413	-	3145	protein_coding	G-type lectin S-receptor-like serine/threonine-protein kinase SD1-1 [Source:UniProtKB/Swiss-Prot;Acc:O81833]	Pkinase_Tyr
AT4G01240	11.8938	4.76153	15.414	106.665	49.2728	106.273	10.6898	87.4035	-3.02632	3.06516e-08	1.17947e-06	-	4	517795	521972	-	1980	protein_coding	S-adenosyl-L-methionine-dependent methyltransferases superfamily protein [Source:UniProtKB/TrEMBL;Acc:Q9M144]	-
AT4G26120	734.171	364.733	257.756	134.84	84.917	62.7012	452.22	94.1527	2.26189	3.10177e-08	1.19157e-06	-	4	13236253	13238818	+	2329	protein_coding	Ankyrin repeat family protein / BTB/POZ domain-containing protein [Source:TAIR;Acc:AT4G26120]	BTB
AT1G73580	7.56877	14.2846	13.7013	122.765	42.9827	120.089	11.8516	95.2787	-2.99746	3.15963e-08	1.21177e-06	CAR3	1	27654744	27655769	+	855	protein_coding	Protein C2-DOMAIN ABA-RELATED 3 [Source:UniProtKB/Swiss-Prot;Acc:Q9C6B7]	C2
AT5G11210	188.138	156.178	127.593	34.2131	3.14507	11.6901	157.303	16.3494	3.26037	3.23912e-08	1.24019e-06	GLR2.5	5	3571020	3574817	-	3504	protein_coding	Glutamate receptor 2.5 [Source:UniProtKB/Swiss-Prot;Acc:Q9LFN5]	ANF_receptor
AT5G44570	110.288	243.79	28.259	6.03761	1.04836	10.6273	127.446	5.90443	4.43291	3.35975e-08	1.28424e-06	-	5	17964416	17966496	+	852	protein_coding	unknown protein; FUNCTIONS IN: molecular_function unknown; INVOLVED IN: biological_process unknown; LOCATED IN: endomembrane system; EXPRESSED IN: leaf whorl, hypocotyl, sepal, flower, leaf; EXPRESSED DURING: petal differentiation and expansion stag /.../08 eight leaves visible; Ha. [Source:TAIR;Acc:AT5G44570]	-
AT2G33530	629.289	570.432	497.529	319.994	250.558	270.997	565.75	280.516	1.01069	3.46292e-08	1.32148e-06	SCPL46	2	14197646	14200674	-	1756	protein_coding	Serine carboxypeptidase-like 46 [Source:UniProtKB/Swiss-Prot;Acc:Q8VY01]	Peptidase_S10
AT3G53190	1145.05	1142.77	1265.66	769.796	656.272	697.152	1184.49	707.74	0.743124	3.53511e-08	1.34679e-06	-	3	19713799	19717740	+	2027	protein_coding	Pectate lyase [Source:UniProtKB/TrEMBL;Acc:Q56XU8]	-
AT5G60800	446.557	527.578	826.36	241.505	113.223	173.225	600.165	175.984	1.77011	3.55731e-08	1.35301e-06	-	5	24460719	24462595	-	1380	protein_coding	Heavy metal transport/detoxification superfamily protein [Source:UniProtKB/TrEMBL;Acc:F4K0H3]	HMA
AT1G11545	1178.57	1306.56	732.164	2231.9	3290.8	2494.23	1072.43	2672.31	-1.31764	3.62345e-08	1.37421e-06	XTH8	1	3878495	3880391	-	1217	protein_coding	Xyloglucan endotransglucosylase/hydrolase [Source:UniProtKB/TrEMBL;Acc:A0A178W0W2]	-
AT4G13560	220.576	124.752	156.709	350.182	618.531	548.37	167.346	505.694	-1.59736	3.6252e-08	1.37421e-06	UNE15	4	7879558	7883926	-	4151	protein_coding	UNE15 [Source:UniProtKB/TrEMBL;Acc:A0A384KL48]	-
AT5G49620	63.7939	83.803	93.3402	1.00627	12.5803	10.6273	80.3124	8.07129	3.32378	3.63096e-08	1.37421e-06	AtMYB78	5	20137214	20139609	-	1468	protein_coding	myb domain protein 78 [Source:TAIR;Acc:AT5G49620]	Myb_DNA-binding
AT3G16390	41.0876	115.229	105.329	574.58	224.349	541.993	87.2152	446.974	-2.35407	3.64307e-08	1.37653e-06	NSP3	3	5562400	5564574	+	1725	protein_coding	Nitrile-specifier protein 3 [Source:UniProtKB/Swiss-Prot;Acc:O04318]	Kelch_1
AT1G55850	3563.81	2749.31	3379.09	1927	1260.13	1256.15	3230.73	1481.09	1.125	3.72268e-08	1.4043e-06	CSLE1	1	20876440	20879482	+	2570	protein_coding	Cellulose synthase-like protein E1 [Source:UniProtKB/Swiss-Prot;Acc:Q8VZK9]	-
AT5G13080	789.315	255.218	240.629	95.5955	59.7564	79.7049	428.387	78.3523	2.44926	3.75802e-08	1.41531e-06	WRKY75	5	4149738	4151201	-	810	protein_coding	WRKY75 [Source:UniProtKB/TrEMBL;Acc:A0A178UJF4]	WRKY
AT2G16430	1991.67	1941.75	1613.33	1111.93	1020.05	1130.75	1848.92	1087.58	0.765133	3.84253e-08	1.44478e-06	PAP10	2	7120372	7123079	-	1939	protein_coding	Purple acid phosphatase [Source:UniProtKB/TrEMBL;Acc:A0A178VZQ7]	Metallophos
AT2G17120	1361.3	1346.56	1299.91	888.535	744.334	705.654	1335.92	779.508	0.776769	3.92708e-08	1.47416e-06	LYM2	2	7458930	7460819	+	1450	protein_coding	LysM domain-containing GPI-anchored protein 2 [Source:UniProtKB/Swiss-Prot;Acc:O23006]	LysM
AT3G61060	1378.6	1092.3	1804.29	2797.43	2916.53	3446.44	1425.06	3053.47	-1.09905	3.93731e-08	1.47559e-06	AtPP2-A13	3	22602816	22604582	+	1472	protein_coding	Phloem protein 2-A13 [Source:UniProtKB/TrEMBL;Acc:F4JD33]	-
AT1G13710	951.502	812.317	948.816	389.426	516.84	504.798	904.212	470.355	0.943251	3.9873e-08	1.4919e-06	CYP78A5	1	4702657	4704694	-	1931	protein_coding	Cytochrome P450 78A5 [Source:UniProtKB/Swiss-Prot;Acc:Q9LMX7]	p450
AT1G80240	124.344	174.272	210.658	736.589	338.62	616.385	169.758	563.864	-1.7298	4.1594e-08	1.55377e-06	-	1	30171357	30173109	-	1586	protein_coding	At1g80240 [Source:UniProtKB/TrEMBL;Acc:Q9SSB7]	-
AT5G06390	1391.57	1370.37	1287.92	1961.22	2141.8	2088.27	1349.95	2063.76	-0.612633	4.32125e-08	1.60999e-06	FLA17	5	1952505	1955796	+	2470	protein_coding	Fasciclin-like arabinogalactan protein 17 [Source:UniProtKB/Swiss-Prot;Acc:Q66GR0]	-
AT5G06585	31.3563	50.4722	60.7996	5.03134	3.14507	2.12546	47.5427	3.43396	3.78753	4.32389e-08	1.60999e-06	-	5	17958451	17958650	+	200	lncRNA	-	-
AT5G57130	769.852	878.979	982.213	507.16	391.038	464.414	877.015	454.204	0.949751	4.3495e-08	1.61691e-06	SMXL5	5	23144947	23149615	+	3651	protein_coding	SMXL5 [Source:UniProtKB/TrEMBL;Acc:A0A178UNM9]	-
AT4G24970	411.957	368.543	349.384	185.153	191.85	201.919	376.628	192.974	0.963823	4.427e-08	1.64306e-06	MORC7	4	12830915	12835949	+	2834	protein_coding	Protein MICRORCHIDIA 7 [Source:UniProtKB/Swiss-Prot;Acc:F4JRS4]	-
AT4G23700	1899.76	873.265	778.406	395.464	181.366	311.38	1183.81	296.07	1.99873	4.43591e-08	1.64371e-06	CHX17	4	12342376	12346051	-	2817	protein_coding	Cation/H(+) antiporter 17 [Source:UniProtKB/Swiss-Prot;Acc:Q9SUQ7]	Na_H_Exchanger
AT5G15360	4.32501	10.4754	7.70699	53.3323	53.4663	57.3875	7.50246	54.7287	-2.85303	4.45617e-08	1.64857e-06	-	5	4987437	4989182	-	762	protein_coding	Transmembrane protein [Source:UniProtKB/TrEMBL;Acc:Q9LXE7]	-
AT4G11780	28.1126	28.5692	47.9546	111.696	127.9	147.72	34.8788	129.105	-1.87891	4.81778e-08	1.77949e-06	-	4	7085879	7088412	+	1713	protein_coding	GAR2-like protein [Source:UniProtKB/TrEMBL;Acc:Q9T0E5]	-
AT5G56510	38.9251	56.1861	44.5293	0	0	3.1882	46.5468	1.06273	5.48071	4.82697e-08	1.77957e-06	APUM12	5	22880687	22884087	+	2509	protein_coding	Pumilio homolog 12 [Source:UniProtKB/Swiss-Prot;Acc:Q9LVC3]	PUF
AT4G14650	49.7376	39.9969	37.6786	148.928	107.981	150.908	42.471	135.939	-1.68342	4.83347e-08	1.77957e-06	-	4	8400533	8402961	-	2270	protein_coding	At4g14650 [Source:UniProtKB/TrEMBL;Acc:Q6NKT4]	-
AT1G17020	324.376	267.598	219.221	96.6018	36.6925	28.6938	270.398	53.996	2.32095	4.94414e-08	1.81741e-06	SRG1	1	5820080	5822013	+	1527	protein_coding	Protein SRG1 [Source:UniProtKB/Swiss-Prot;Acc:Q39224]	2OG-FeII_Oxy
AT5G49270	12.975	34.283	65.0812	328.044	144.673	285.875	37.4464	252.864	-2.7454	4.96104e-08	1.82071e-06	COBL9	5	19971884	19974530	-	2261	protein_coding	COBRA-like protein 9 [Source:UniProtKB/Swiss-Prot;Acc:Q9FJ13]	-
AT3G04330	0	3.80923	0	44.2758	28.3057	123.277	1.26974	65.2861	-5.6785	5.12734e-08	1.87875e-06	-	3	1145723	1146516	+	794	protein_coding	Kunitz family trypsin and protease inhibitor protein [Source:UniProtKB/TrEMBL;Acc:Q9M8Y9]	-
AT5G61340	315.726	324.737	289.44	885.517	512.647	804.488	309.968	734.217	-1.24457	5.2235e-08	1.91094e-06	-	5	24661679	24663217	-	1539	protein_coding	Transmembrane protein [Source:UniProtKB/TrEMBL;Acc:Q9FLJ9]	-
AT1G72680	1834.89	1096.1	918.844	541.373	413.053	478.229	1283.28	477.552	1.42536	5.2593e-08	1.92098e-06	CAD1	1	27359109	27361024	-	1453	protein_coding	CAD1 [Source:UniProtKB/TrEMBL;Acc:A0A178WLT3]	ADH_N
AT5G13220	236.794	240.934	349.384	66.4137	73.3851	120.089	275.704	86.6292	1.67257	5.33822e-08	1.94663e-06	JAZ10	5	4218786	4221077	+	2215	protein_coding	jasmonate-zim-domain protein 10 [Source:TAIR;Acc:AT5G13220]	Zim
AT2G32190	410.876	346.64	487.253	175.091	66.0466	72.2658	414.923	104.468	1.9885	5.34701e-08	1.94663e-06	-	2	13674255	13675356	+	984	protein_coding	Cysteine-rich/transmembrane domain A-like protein [Source:UniProtKB/TrEMBL;Acc:Q9SKY1]	-
AT1G14185	38.9251	68.5661	71.9319	178.11	174.027	212.546	59.8077	188.228	-1.64675	5.35492e-08	1.94663e-06	-	1	4850117	4852096	+	1890	protein_coding	At1g14180/F7A19_27 [Source:UniProtKB/TrEMBL;Acc:Q9XI69]	-
AT4G03450	50.8189	72.3753	36.8223	6.03761	0	2.12546	53.3388	2.72103	4.27683	5.38941e-08	1.95522e-06	-	4	1529372	1531819	-	2249	protein_coding	Ankyrin repeat family protein [Source:UniProtKB/TrEMBL;Acc:Q9ZT73]	-
AT4G37150	317.888	462.821	473.552	148.928	192.898	109.461	418.087	150.429	1.4755	5.39552e-08	1.95522e-06	MES9	4	17492871	17494279	-	1107	protein_coding	MES9 [Source:UniProtKB/TrEMBL;Acc:A0A178V387]	-
AT4G31320	19.4626	25.7123	28.259	175.091	76.5301	109.461	24.4779	120.361	-2.29296	5.4741e-08	1.98057e-06	-	4	15193709	15194665	-	957	protein_coding	Auxin induced like-protein [Source:UniProtKB/TrEMBL;Acc:O49581]	Auxin_inducible
AT3G09010	516.839	186.652	194.387	76.4764	32.4991	51.0111	299.293	53.3289	2.48606	5.70524e-08	2.05835e-06	-	3	2749908	2752390	+	2011	protein_coding	Protein kinase superfamily protein [Source:UniProtKB/TrEMBL;Acc:Q8LF75]	Pkinase_Tyr
AT2G46400	1421.85	1112.29	1469.47	231.442	68.1433	56.3248	1334.54	118.637	3.49108	5.72298e-08	2.05835e-06	WRKY46	2	19043411	19044955	-	1354	protein_coding	Probable WRKY transcription factor 46 [Source:UniProtKB/Swiss-Prot;Acc:Q9SKD9]	WRKY
AT4G08620	8.65002	21.9031	21.4083	113.708	64.9982	138.155	17.3205	105.621	-2.59575	5.72428e-08	2.05835e-06	SULTR1;1	4	5500313	5506313	+	2359	protein_coding	Sulfate transporter 1.1 [Source:UniProtKB/Swiss-Prot;Acc:Q9SAY1]	Sulfate_transp
AT2G01010	1347.24	337.117	584.019	178.11	158.302	148.782	756.125	161.731	2.22424	5.72485e-08	2.05835e-06	-	2	3706	5513	+	1808	rRNA	rRNA [Source:TAIR;Acc:AT2G01010]	-
AT5G15290	83.2565	51.4246	57.3743	171.066	219.107	174.288	64.0184	188.154	-1.56085	5.82324e-08	2.09046e-06	CASP5	5	4967011	4968092	+	893	protein_coding	Casparian strip membrane protein 5 [Source:UniProtKB/Swiss-Prot;Acc:Q9LXF3]	-
AT5G15265	35.6813	30.4738	36.8223	139.871	88.0621	165.786	34.3258	131.24	-1.93448	6.00629e-08	2.15282e-06	-	5	4956314	4957633	+	667	protein_coding	Transmembrane protein [Source:UniProtKB/TrEMBL;Acc:Q56YM4]	-
AT1G59960	1055.3	1248.47	1237.4	727.532	626.918	534.554	1180.39	629.668	0.906655	6.15319e-08	2.20204e-06	-	1	22071217	22073267	-	1374	protein_coding	NAD(P)-linked oxidoreductase superfamily protein [Source:UniProtKB/TrEMBL;Acc:Q9SXC0]	Aldo_ket_red
AT2G45890	27.0313	42.8538	34.2533	214.335	87.0137	182.79	34.7128	161.38	-2.21445	6.28858e-08	2.247e-06	ROPGEF4	2	18883377	18885729	+	1844	protein_coding	Rop guanine nucleotide exchange factor 4 [Source:UniProtKB/Swiss-Prot;Acc:Q0WNP7]	DUF315
AT5G17650	329.782	459.964	503.523	208.298	176.124	171.1	431.09	185.174	1.22015	6.31386e-08	2.25253e-06	-	5	5816678	5818472	-	1138	protein_coding	At5g17650 [Source:UniProtKB/TrEMBL;Acc:Q9LF59]	-
AT3G54880	1186.13	1198.95	1193.73	1891.79	2528.64	1942.67	1192.94	2121.03	-0.830184	6.54542e-08	2.33153e-06	-	3	20336687	20338598	-	1060	protein_coding	At3g54880 [Source:UniProtKB/TrEMBL;Acc:Q9SV37]	-
AT2G18660	1476.99	1762.72	1188.59	68.4263	5.24179	7.43912	1476.1	27.0357	5.76918	6.64786e-08	2.36436e-06	EGC2	2	8089411	8091736	-	2106	protein_coding	EG45-like domain containing protein 2 [Source:UniProtKB/Swiss-Prot;Acc:Q9ZV52]	-
AT5G63660	20.5438	32.3784	29.1153	134.84	85.9654	104.148	27.3458	108.318	-1.98049	6.71818e-08	2.38568e-06	PDF2.5	5	25485486	25486324	+	690	protein_coding	Defensin-like protein 6 [Source:UniProtKB/Swiss-Prot;Acc:Q9FFP8]	-
AT5G61350	43.2501	48.5676	32.5406	230.436	98.5456	197.668	41.4528	175.55	-2.08531	6.87211e-08	2.43658e-06	-	5	24667873	24670749	+	2877	protein_coding	Probable receptor-like protein kinase At5g61350 [Source:UniProtKB/Swiss-Prot;Acc:Q9FLJ8]	Pkinase_Tyr
AT5G06990	27.0313	34.283	17.983	158.99	77.5785	141.343	26.4324	125.971	-2.25751	6.90366e-08	2.444e-06	-	5	2169425	2170606	+	1182	protein_coding	Expressed protein [Source:UniProtKB/TrEMBL;Acc:Q9FL47]	-
AT4G26530	7114.64	3605.43	4846.84	11085.1	12417.8	18611.6	5188.97	14038.2	-1.43592	7.17976e-08	2.53784e-06	FBA5	4	13390754	13393265	+	2217	protein_coding	Fructose-bisphosphate aldolase [Source:UniProtKB/TrEMBL;Acc:A0A178V385]	-
AT4G34580	60.5502	107.611	159.278	849.291	255.799	552.621	109.146	552.57	-2.33685	7.28766e-08	2.57203e-06	SFH1	4	16515102	16518746	+	2031	protein_coding	SRH1 [Source:UniProtKB/TrEMBL;Acc:A0A178V672]	CRAL_TRIO_N
AT5G21090	11045	10022.1	8647.24	6228.8	6246.12	5744.07	9904.77	6073	0.705597	7.50403e-08	2.64434e-06	LRR1	5	7164560	7167351	+	1302	protein_coding	Leucine-rich repeat protein 1 [Source:UniProtKB/Swiss-Prot;Acc:Q9FPJ5]	LRRNT_2
AT2G22430	9067.39	8785.03	8431.45	6206.67	6225.15	6141.53	8761.29	6191.11	0.500869	7.69002e-08	2.70573e-06	ATHB-6	2	9525988	9527845	-	1651	protein_coding	Homeobox-leucine zipper protein ATHB-6 [Source:UniProtKB/Swiss-Prot;Acc:P46668]	HALZ
AT5G63560	368.707	892.311	728.739	252.574	181.366	166.849	663.252	200.263	1.72791	8.02324e-08	2.81867e-06	FACT	5	25449311	25451419	+	1672	protein_coding	Fatty alcohol:caffeoyl-CoA acyltransferase [Source:UniProtKB/Swiss-Prot;Acc:Q9FFQ7]	-
AT5G22555	22.7063	28.5692	39.3913	0	0	0	30.2223	0	7.308	8.05958e-08	2.82712e-06	-	5	7489370	7490523	+	595	protein_coding	unknown protein; Ha. [Source:TAIR;Acc:AT5G22555]	-
AT4G39660	1352.65	1470.36	1597.06	2581.08	2177.44	2547.37	1473.36	2435.3	-0.724562	8.24421e-08	2.88748e-06	AGT2	4	18406627	18409564	+	2045	protein_coding	Alanine--glyoxylate aminotransferase 2 homolog 1, mitochondrial [Source:UniProtKB/Swiss-Prot;Acc:Q940M2]	Aminotran_3
AT2G01610	70.2814	148.56	120.743	21.1316	23.0639	29.7565	113.195	24.6507	2.20259	8.61795e-08	3.01379e-06	-	2	273895	275002	-	1108	protein_coding	At2g01610 [Source:UniProtKB/TrEMBL;Acc:Q9ZNU5]	-
AT5G44990	150.294	74.2799	53.0926	11.069	1.04836	0	92.5555	4.03911	4.50024	8.64277e-08	3.01789e-06	-	5	18163128	18164813	+	1491	protein_coding	Glutathione S-transferase family protein [Source:UniProtKB/TrEMBL;Acc:Q9FL98]	-
AT3G48720	1434.82	1294.18	965.086	2217.82	2407.03	2340.14	1231.36	2321.66	-0.915652	8.7904e-08	3.06479e-06	-	3	18046144	18049474	+	1855	protein_coding	HXXXD-type acyl-transferase family protein [Source:UniProtKB/TrEMBL;Acc:Q9SMM7]	-
AT5G55480	1204.52	1095.15	1255.38	1854.55	1817.85	1806.64	1185.02	1826.35	-0.623928	8.8739e-08	3.08922e-06	GDPDL4	5	22474142	22478216	+	2833	protein_coding	Glycerophosphodiester phosphodiesterase GDPDL4 [Source:UniProtKB/Swiss-Prot;Acc:Q9FJ62]	-
AT2G22630	8.65002	18.0938	14.5576	123.771	75.4818	57.3875	13.7672	85.5468	-2.62754	8.95504e-08	3.11275e-06	AGL17	2	9618207	9622163	+	1371	protein_coding	AGL17 [Source:UniProtKB/TrEMBL;Acc:A0A384L577]	SRF-TF
AT1G54740	1122.34	1012.3	1312.76	1792.16	2754.04	2757.79	1149.13	2434.66	-1.08285	9.10497e-08	3.1601e-06	-	1	20430769	20431986	+	1218	protein_coding	Protein of unknown function (DUF3049) [Source:TAIR;Acc:AT1G54740]	-
AT3G03770	661.727	641.855	762.992	418.608	365.877	377.27	688.858	387.252	0.831316	9.31465e-08	3.228e-06	-	3	945077	949238	-	3236	protein_coding	Probable inactive leucine-rich repeat receptor-like protein kinase At3g03770 [Source:UniProtKB/Swiss-Prot;Acc:Q8LFN2]	Pkinase
AT5G26740	1219.65	1056.11	1365.85	1905.87	3126.2	2758.85	1213.87	2596.98	-1.097	9.40511e-08	3.25445e-06	-	5	9291839	9294860	+	2237	protein_coding	AT5G26740 protein [Source:UniProtKB/TrEMBL;Acc:Q949Z2]	-
AT5G63810	5459.25	4378.71	4748.36	7289.41	10788.7	10079	4862.1	9385.67	-0.948934	9.44164e-08	3.26219e-06	BGAL10	5	25537074	25541529	+	2608	protein_coding	Beta-galactosidase 10 [Source:UniProtKB/Swiss-Prot;Acc:Q9FN08]	-
AT1G27140	11.8938	35.2353	55.6616	261.63	127.9	244.428	34.2636	211.319	-2.61396	9.45666e-08	3.26248e-06	GSTU14	1	9427804	9428914	+	984	protein_coding	GSTU14 [Source:UniProtKB/TrEMBL;Acc:A0A178WN03]	-
AT3G63470	76.7689	62.8522	69.3629	197.229	148.867	201.919	69.6614	182.672	-1.39265	9.47598e-08	3.26425e-06	SCPL40	3	23438396	23441060	+	1872	protein_coding	Serine carboxypeptidase-like 40 [Source:UniProtKB/Swiss-Prot;Acc:Q0WRX3]	Peptidase_S10
AT2G02130	1253.17	1760.81	1556.81	3276.41	2468.88	3099.99	1523.6	2948.43	-0.95215	9.51161e-08	3.27162e-06	PDF2.3	2	539898	540707	+	707	protein_coding	Defensin-like protein 1 [Source:UniProtKB/Swiss-Prot;Acc:Q9ZUL7]	-
AT3G07490	0	3.80923	5.99432	47.2946	39.8376	57.3875	3.26785	48.1733	-3.82459	9.7025e-08	3.3323e-06	CML3	3	2391122	2391908	+	787	protein_coding	CML3 [Source:UniProtKB/TrEMBL;Acc:A0A178V7U1]	-
AT1G29980	713.627	792.319	963.374	465.903	315.556	378.333	823.107	386.597	1.09055	9.81603e-08	3.36208e-06	-	1	10503239	10506189	-	2147	protein_coding	Uncharacterized protein T1P2.9 [Source:UniProtKB/TrEMBL;Acc:Q9C8S1]	-
AT1G01470	2426.33	3161.66	2719.71	1541.6	1511.73	1755.63	2769.23	1602.99	0.788935	9.81842e-08	3.36208e-06	LEA14	1	171525	172948	-	1348	protein_coding	LSR3 [Source:UniProtKB/TrEMBL;Acc:A0A178W160]	-
AT5G18310	1825.15	1690.34	1382.12	994.194	735.947	701.403	1632.54	810.515	1.0096	9.95467e-08	3.40367e-06	-	5	6061298	6063372	+	1807	protein_coding	AT5G18310 protein [Source:UniProtKB/TrEMBL;Acc:B9DGJ0]	-
AT5G62165	6.48752	16.1892	4.28166	149.934	47.1761	77.5794	8.98613	91.5632	-3.35247	1.03272e-07	3.52581e-06	AGL42	5	24964646	24968607	+	1603	protein_coding	MADS-box protein AGL42 [Source:UniProtKB/Swiss-Prot;Acc:Q9FIS1]	SRF-TF
AT1G54020	32.4376	85.7076	150.714	5.03134	10.4836	9.56459	89.6199	8.35984	3.42859	1.04853e-07	3.57447e-06	-	1	20161555	20163750	-	1577	protein_coding	GDSL esterase/lipase At1g54020 [Source:UniProtKB/Swiss-Prot;Acc:Q9C5N8]	Lipase_GDSL
AT1G19110	1931.12	1763.67	1889.07	2661.58	3036.04	2842.81	1861.29	2846.81	-0.613089	1.06674e-07	3.63117e-06	-	1	6602105	6606028	+	2692	protein_coding	Inter-alpha-trypsin inhibitor heavy chain-like protein [Source:UniProtKB/TrEMBL;Acc:Q8L798]	-
AT4G27400	6.48752	14.2846	19.6956	84.5266	59.7564	224.236	13.4893	122.84	-3.17298	1.09154e-07	3.7101e-06	-	4	13705267	13706843	+	1306	protein_coding	Late embryogenesis abundant (LEA) protein-like protein [Source:UniProtKB/TrEMBL;Acc:O81843]	-
AT1G62810	1271.55	1384.65	1493.44	868.41	797.8	890.569	1383.22	852.26	0.699167	1.10191e-07	3.73982e-06	-	1	23257610	23262002	-	3012	protein_coding	Primary amine oxidase [Source:UniProtKB/Swiss-Prot;Acc:Q8H1H9]	-
AT1G07900	83.2565	58.0907	105.329	11.069	0	9.56459	82.2253	6.87785	3.57656	1.11945e-07	3.79376e-06	LBD1	1	2442570	2443746	+	742	protein_coding	LBD1 [Source:UniProtKB/TrEMBL;Acc:A0A178WM56]	-
AT4G25790	36.7626	32.3784	46.2419	327.037	89.1104	201.919	38.461	206.022	-2.41977	1.12162e-07	3.79552e-06	-	4	13122047	13123354	-	898	protein_coding	At4g25790 [Source:UniProtKB/TrEMBL;Acc:Q9SW04]	SCP
AT2G01020	761.202	145.703	452.143	95.5955	79.6752	60.5757	453.016	78.6155	2.52564	1.13441e-07	3.83318e-06	-	2	5782	5945	+	164	rRNA	rRNA [Source:TAIR;Acc:AT2G01020]	-
AT1G66600	118.938	19.0461	12.845	0	0	0	50.2763	0	8.03594	1.15008e-07	3.88043e-06	WRKY63	1	24848320	24849543	+	1020	protein_coding	Probable WRKY transcription factor 63 [Source:UniProtKB/Swiss-Prot;Acc:Q9C6H5]	WRKY
AT5G14930	1355.89	1380.84	1553.39	911.68	711.835	849.123	1430.04	824.213	0.795141	1.15318e-07	3.8852e-06	SAG101	5	4828499	4830982	+	2202	protein_coding	Senescence-associated carboxylesterase 101 [Source:UniProtKB/Swiss-Prot;Acc:Q4F883]	Lipase_3
AT3G24210	15.1375	23.8077	51.3799	272.699	102.739	190.229	30.1084	188.556	-2.63615	1.17898e-07	3.96619e-06	-	3	8753385	8756151	-	2504	protein_coding	Ankyrin repeat family protein [Source:UniProtKB/TrEMBL;Acc:F4J6I7]	-
AT2G26440	1938.69	1875.09	1302.48	937.843	816.671	691.839	1705.42	815.451	1.06389	1.18067e-07	3.96619e-06	PME12	2	11247160	11249620	+	2104	protein_coding	Probable pectinesterase/pectinesterase inhibitor 12 [Source:UniProtKB/Swiss-Prot;Acc:O48711]	-
AT1G29910	165742	141769	162735	226858	281043	253203	156749	253701	-0.69468	1.19234e-07	3.99954e-06	LHCB1.1	1	10472280	10473502	-	1223	protein_coding	Chlorophyll a-b binding protein 3, chloroplastic [Source:UniProtKB/Swiss-Prot;Acc:Q8VZ87]	-
AT1G66800	42.1689	166.654	150.714	705.395	385.796	620.635	119.846	570.609	-2.24814	1.20887e-07	4.04909e-06	-	1	24924774	24926412	+	1214	protein_coding	NAD(P)-binding Rossmann-fold superfamily protein [Source:UniProtKB/TrEMBL;Acc:F4HQ07]	Epimerase
AT5G44030	286.532	304.738	304.854	564.517	478.051	591.942	298.708	544.837	-0.866524	1.25123e-07	4.18488e-06	CESA4	5	17714390	17719723	+	3771	protein_coding	cellulose synthase A4 [Source:TAIR;Acc:AT5G44030]	-
AT3G05490	843.377	1078.01	1148.34	1924.99	2096.72	1673.8	1023.24	1898.5	-0.890963	1.26209e-07	4.21508e-06	RALFL22	3	1591115	1593047	+	1933	protein_coding	RALFL22 [Source:UniProtKB/TrEMBL;Acc:A0A178VIZ8]	-
AT1G79840	174.082	159.988	286.015	533.323	480.148	535.617	206.695	516.362	-1.31802	1.29478e-07	4.318e-06	GL2	1	30036956	30041440	+	3204	protein_coding	HD-ZIP IV family of homeobox-leucine zipper protein with lipid-binding START domain-containing protein [Source:UniProtKB/TrEMBL;Acc:F4HQC0]	START
AT3G01970	475.751	274.264	165.272	79.4952	82.8203	46.7602	305.096	69.6919	2.12796	1.32669e-07	4.41801e-06	WRKY45	3	325952	327412	-	1359	protein_coding	Probable WRKY transcription factor 45 [Source:UniProtKB/Swiss-Prot;Acc:Q9S763]	WRKY
AT5G47220	1072.6	657.092	910.281	429.677	301.927	404.901	879.992	378.835	1.21541	1.37164e-07	4.56109e-06	ERF2	5	19171643	19172956	-	1314	protein_coding	ERF2 [Source:UniProtKB/TrEMBL;Acc:A0A178UCP3]	AP2
AT2G21140	930.959	621.856	646.531	1386.64	1527.46	1431.5	733.115	1448.53	-0.983645	1.40567e-07	4.66753e-06	PRP2	2	9060561	9062093	-	1331	protein_coding	Proline-rich protein 2 [Source:UniProtKB/Swiss-Prot;Acc:Q9SKP9]	-
AT1G15010	115.694	153.321	259.469	43.2696	28.3057	52.0739	176.161	41.2164	2.0981	1.41526e-07	4.69258e-06	-	1	5171181	5171956	+	776	protein_coding	Mediator of RNA polymerase II transcription subunit [Source:UniProtKB/TrEMBL;Acc:Q8LCU9]	-
AT2G02850	129.75	250.457	207.232	63.3949	58.708	32.9447	195.813	51.6826	1.92176	1.43089e-07	4.73757e-06	ARPN	2	826299	827994	-	995	protein_coding	Basic blue protein [Source:UniProtKB/Swiss-Prot;Acc:Q8LG89]	Cu_bind_like
AT2G22420	272.476	223.792	258.612	125.784	115.319	102.022	251.627	114.375	1.13636	1.43693e-07	4.75076e-06	PER17	2	9513024	9514552	+	1375	protein_coding	Peroxidase 17 [Source:UniProtKB/Swiss-Prot;Acc:Q9SJZ2]	-
AT5G26920	2210.08	1776.05	2591.26	1138.09	491.68	532.429	2192.46	720.733	1.60479	1.45766e-07	4.81237e-06	CBP60G	5	9475679	9478777	+	2306	protein_coding	Calmodulin-binding protein 60 G [Source:UniProtKB/Swiss-Prot;Acc:F4K2R6]	-
AT3G05727	358.976	300.929	458.994	652.062	1209.81	1027.66	372.966	963.176	-1.3679	1.46076e-07	4.8157e-06	-	3	1693548	1694140	+	517	protein_coding	Defensin-like protein 204 [Source:UniProtKB/Swiss-Prot;Acc:Q56XB0]	-
AT2G19760	3368.1	4216.81	2694.02	6646.41	6543.85	6233.99	3426.31	6474.75	-0.91829	1.51768e-07	4.99619e-06	PRO1	2	8516658	8518194	-	939	protein_coding	Profilin-1 [Source:UniProtKB/Swiss-Prot;Acc:Q42449]	-
AT3G25717	1374.27	1339.9	1032.74	2008.51	3127.25	2601.57	1248.97	2579.11	-1.04647	1.58618e-07	5.21423e-06	RTFL16	3	9375102	9375671	-	570	protein_coding	DVL6 [Source:UniProtKB/TrEMBL;Acc:Q6IM95]	-
AT3G09922	113.532	139.989	68.5066	235.467	426.682	698.215	107.342	453.455	-2.0801	1.61582e-07	5.30409e-06	IPS1	3	3050989	3051530	+	542	protein_coding	induced by phosphate starvation1 [Source:TAIR;Acc:AT3G09922]	-
AT1G06923	0	5.71384	5.99432	52.326	49.2728	44.6347	3.90272	48.7445	-3.5968	1.64913e-07	5.40572e-06	-	1	2126670	2127570	+	817	protein_coding	Transcription repressor OFP17-like protein [Source:UniProtKB/TrEMBL;Acc:Q1G3W7]	-
AT1G61300	316.807	266.646	242.342	501.122	500.067	570.687	275.265	523.959	-0.930794	1.65401e-07	5.41401e-06	-	1	22607462	22610557	-	2923	protein_coding	Probable disease resistance protein At1g61300 [Source:UniProtKB/Swiss-Prot;Acc:O64790]	NB-ARC
AT1G26700	1.08125	1.90461	0	44.2758	25.1606	49.9484	0.995289	39.7949	-5.36841	1.69222e-07	5.53119e-06	MLO14	1	9227378	9232437	+	2239	protein_coding	MLO-like protein 14 [Source:UniProtKB/Swiss-Prot;Acc:Q94KB1]	-
AT1G63860	1052.06	918.976	1060.14	648.037	609.096	601.506	1010.39	619.546	0.705475	1.70092e-07	5.55177e-06	-	1	23701408	23706058	-	3942	protein_coding	Disease resistance protein (TIR-NBS-LRR class) family [Source:UniProtKB/TrEMBL;Acc:F4I3S8]	TIR
AT2G38760	233.551	296.167	222.646	463.89	489.583	601.506	250.788	518.326	-1.04731	1.70793e-07	5.56673e-06	ANN3	2	16200944	16202669	+	1287	protein_coding	Annexin [Source:UniProtKB/TrEMBL;Acc:A0A178W040]	-
AT5G02180	717.952	531.387	530.926	1022.37	1131.18	1161.57	593.422	1105.04	-0.898275	1.73153e-07	5.63567e-06	AVT1D	5	430858	433821	+	2106	protein_coding	Amino acid transporter AVT1D [Source:UniProtKB/Swiss-Prot;Acc:Q8GYS4]	Aa_trans
AT5G13370	1300.75	637.093	702.192	328.044	322.894	330.51	880.011	327.149	1.42673	1.74256e-07	5.66356e-06	-	5	4286740	4289663	+	2283	protein_coding	At5g13370 [Source:UniProtKB/TrEMBL;Acc:Q8GZ29]	-
AT4G31290	1839.21	1916.99	2431.13	3206.98	4446.09	4120.21	2062.44	3924.43	-0.927764	1.77313e-07	5.75481e-06	GGCT2;2	4	15185775	15188484	+	1386	protein_coding	Gamma-glutamylcyclotransferase 2-2 [Source:UniProtKB/Swiss-Prot;Acc:Q84MC1]	ChaC
AT1G06090	84.3377	82.8507	144.72	241.505	374.264	785.359	103.97	467.042	-2.16489	1.86022e-07	6.02383e-06	-	1	1846701	1849693	+	2313	protein_coding	Delta-9 desaturase-like 1 protein [Source:UniProtKB/Swiss-Prot;Acc:Q9LND9]	-
AT2G37170	5130.54	7600.36	6618.59	15290.3	10512.9	13206.6	6449.83	13003.3	-1.01147	1.86126e-07	6.02383e-06	PIP2B	2	15613368	15615022	-	1345	protein_coding	plasma membrane intrinsic protein 2 [Source:TAIR;Acc:AT2G37170]	-
AT2G27370	166.513	199.984	135.3	557.473	308.217	477.167	167.266	447.619	-1.42126	1.87502e-07	6.05985e-06	CASP3	2	11708429	11710128	-	1088	protein_coding	Casparian strip membrane protein 3 [Source:UniProtKB/Swiss-Prot;Acc:Q9ZQI2]	-
AT4G13575	574.145	339.973	645.674	1015.33	1470.85	1497.39	519.931	1327.85	-1.35243	1.92213e-07	6.20338e-06	-	4	7890249	7893761	-	3061	protein_coding	unknown protein; FUNCTIONS IN: molecular_function unknown; INVOLVED IN: biological_process unknown; LOCATED IN: cellular_component unknown; Ha. [Source:TAIR;Acc:AT4G13575]	-
AT3G24715	272.476	232.363	161.847	471.94	710.787	500.547	222.228	561.091	-1.33854	1.98176e-07	6.38688e-06	-	3	9024943	9030311	+	4165	protein_coding	Kinase superfamily with octicosapeptide/Phox/Bem1p domain-containing protein [Source:UniProtKB/TrEMBL;Acc:Q9LRY7]	Pkinase_Tyr
AT1G35230	744.983	929.451	713.325	84.5266	22.0155	9.56459	795.92	38.7022	4.36068	2.03016e-07	6.5337e-06	AGP5	1	12917070	12917829	+	760	protein_coding	Classical arabinogalactan protein 5 [Source:UniProtKB/Swiss-Prot;Acc:Q8LCE4]	-
AT5G27600	1798.12	1306.56	1182.59	803.003	627.966	630.2	1429.09	687.056	1.05584	2.05772e-07	6.61316e-06	LACS7	5	9742492	9747024	+	2456	protein_coding	Long chain acyl-CoA synthetase 7, peroxisomal [Source:UniProtKB/Swiss-Prot;Acc:Q8LKS5]	AMP-binding
AT5G63225	25.9501	54.2815	15.414	0	0	0	31.8818	0	7.38153	2.06711e-07	6.63408e-06	-	5	25356133	25356767	-	635	protein_coding	At5g63230 [Source:UniProtKB/TrEMBL;Acc:Q8GX54]	-
AT5G52260	2.16251	8.57076	2.569	75.4702	28.3057	69.0776	4.43409	57.6178	-3.69548	2.09846e-07	6.72531e-06	AtMYB19	5	21220031	21221288	+	1006	protein_coding	MYB transcription factor [Source:UniProtKB/TrEMBL;Acc:Q9LTJ5]	Myb_DNA-binding
AT3G05650	67.0377	123.8	83.9205	8.05015	13.6287	24.4428	91.586	15.3739	2.57991	2.11258e-07	6.76114e-06	AtRLP32	3	1644882	1648742	-	3861	protein_coding	Receptor-like protein 32 [Source:UniProtKB/Swiss-Prot;Acc:Q9M9X0]	LRRNT_2
AT3G02770	1079.09	1174.19	1066.99	732.564	553.533	598.318	1106.76	628.138	0.816857	2.12302e-07	6.7851e-06	-	3	600849	602399	-	945	protein_coding	Putative 4-hydroxy-4-methyl-2-oxoglutarate aldolase 1 [Source:UniProtKB/Swiss-Prot;Acc:Q9M8R9]	-
AT1G35190	1372.11	1400.84	1296.49	852.31	929.893	875.691	1356.48	885.965	0.614415	2.15676e-07	6.88339e-06	-	1	12890404	12892955	+	1453	protein_coding	2-oxoglutarate (2OG) and Fe(II)-dependent oxygenase superfamily protein [Source:UniProtKB/TrEMBL;Acc:Q9C6F0]	2OG-FeII_Oxy
AT2G29460	1732.17	348.544	269.745	37.232	13.6287	7.43912	783.485	19.4332	5.33163	2.21527e-07	7.06034e-06	GSTU4	2	12626478	12627891	-	1177	protein_coding	Glutathione S-transferase U4 [Source:UniProtKB/Swiss-Prot;Acc:Q9ZW27]	GST_N
AT1G56060	98.394	171.415	112.18	31.1943	8.38686	4.25093	127.33	14.6107	3.11727	2.27423e-07	7.2382e-06	-	1	20966528	20967180	-	552	protein_coding	unknown protein; BEST Arabidopsis thaliana protein match is: unknown protein (TAIR:AT2G32210.1); Ha. [Source:TAIR;Acc:AT1G56060]	-
AT3G20460	15.1375	14.2846	16.2703	151.947	57.6597	68.0148	15.2308	92.5404	-2.60297	2.35089e-07	7.46414e-06	-	3	7134885	7139644	+	1807	protein_coding	Putative sugar transporter ERD6-like 13 [Source:UniProtKB/Swiss-Prot;Acc:Q9LTP6]	Sugar_tr
AT1G23480	1068.28	1077.06	1193.73	1608.02	1906.96	1838.53	1113.02	1784.5	-0.680525	2.3517e-07	7.46414e-06	CSLA3	1	8332862	8336414	+	2763	protein_coding	Glycosyltransferase (Fragment) [Source:UniProtKB/TrEMBL;Acc:W8Q7B4]	-
AT5G60920	6275.59	6307.13	6218.68	8851.14	9509.65	8505.04	6267.13	8955.28	-0.514944	2.36283e-07	7.48208e-06	COB	5	24511152	24514338	-	2309	protein_coding	Protein COBRA [Source:UniProtKB/Swiss-Prot;Acc:Q94KT8]	-
AT1G52700	100.557	159.035	197.813	35.2194	52.4179	37.1956	152.468	41.611	1.87668	2.36386e-07	7.48208e-06	-	1	19630884	19634051	-	1851	protein_coding	Alpha/beta-Hydrolases superfamily protein [Source:UniProtKB/TrEMBL;Acc:A0A1P8AQT5]	Abhydrolase_2
AT5G39050	4512.07	1886.52	1810.29	1040.48	774.737	720.532	2736.29	845.25	1.69442	2.42271e-07	7.65782e-06	PMAT1	5	15634444	15636480	+	2037	protein_coding	Phenolic glucoside malonyltransferase 1 [Source:UniProtKB/Swiss-Prot;Acc:Q940Z5]	-
AT5G22060	2893.43	2354.1	2914.1	1739.84	1171.02	1289.09	2720.54	1399.98	0.95832	2.43784e-07	7.68678e-06	ATJ2	5	7303506	7305870	-	1754	protein_coding	At5g22060 [Source:UniProtKB/TrEMBL;Acc:Q0V7U1]	DnaJ_C
AT4G35060	193.544	347.592	246.624	737.595	533.614	644.016	262.587	638.408	-1.28068	2.43855e-07	7.68678e-06	HIPP25	4	16685612	16686818	-	1123	protein_coding	HIPP25 [Source:UniProtKB/TrEMBL;Acc:A0A178V323]	HMA
AT5G19600	361.138	475.201	390.487	184.147	226.445	168.974	408.942	193.189	1.08231	2.47459e-07	7.78971e-06	SULTR3;5	5	6612815	6617047	-	2359	protein_coding	Probable sulfate transporter 3.5 [Source:UniProtKB/Swiss-Prot;Acc:Q94LW6]	Sulfate_transp
AT5G46900	5.40626	39.0446	82.2079	1750.91	731.754	1642.98	42.2196	1375.22	-5.02228	2.48012e-07	7.79644e-06	-	5	19039701	19040456	-	756	protein_coding	Bifunctional inhibitor/lipid-transfer protein/seed storage 2S albumin superfamily protein [Source:UniProtKB/TrEMBL;Acc:Q39100]	-
AT2G17040	1505.1	1098.01	1657.86	281.755	68.1433	94.5831	1420.32	148.161	3.26051	2.53623e-07	7.96198e-06	anac036	2	7406911	7408393	+	1316	protein_coding	NAC domain containing protein 36 [Source:UniProtKB/TrEMBL;Acc:F4IME8]	NAM
AT2G21900	70.2814	61.8999	17.1266	1.00627	2.09672	0	49.7693	1.03433	5.58085	2.55735e-07	8.01734e-06	WRKY59	2	9333844	9336278	-	970	protein_coding	At2g21900 [Source:UniProtKB/TrEMBL;Acc:Q1LYW5]	WRKY
AT5G61590	3842.77	3079.76	3551.21	5190.34	5663.23	5890.72	3491.25	5581.43	-0.676991	2.57615e-07	8.06529e-06	ERF107	5	24764256	24765511	-	1256	protein_coding	Ethylene-responsive transcription factor ERF107 [Source:UniProtKB/Swiss-Prot;Acc:Q9FKG2]	AP2
AT3G45700	22.7063	55.2338	113.892	509.172	214.913	397.462	63.9441	373.849	-2.54117	2.58133e-07	8.07051e-06	NPF2.4	3	16778713	16781268	+	1899	protein_coding	Protein NRT1/ PTR FAMILY 2.4 [Source:UniProtKB/Swiss-Prot;Acc:Q9M173]	-
AT1G08940	1299.67	757.084	691.916	419.614	335.475	319.882	916.222	358.324	1.35337	2.59598e-07	8.09452e-06	-	1	2877430	2879169	+	1175	protein_coding	Phosphoglycerate mutase-like protein AT74H [Source:UniProtKB/Swiss-Prot;Acc:O04035]	-
AT1G23840	164.35	167.606	156.709	44.2758	11.5319	5.31366	162.888	20.3738	2.99372	2.59604e-07	8.09452e-06	-	1	8424142	8425385	-	1244	protein_coding	At1g23840/F5O8_37 [Source:UniProtKB/TrEMBL;Acc:Q9ZUB1]	-
AT1G67800	1182.89	945.64	840.918	573.573	388.941	451.661	989.816	471.392	1.06929	2.65564e-07	8.26915e-06	-	1	25420646	25423731	-	2257	protein_coding	Copine (Calcium-dependent phospholipid-binding protein) family [Source:UniProtKB/TrEMBL;Acc:F4HTR6]	-
AT2G20080	5.40626	31.4261	34.2533	253.58	103.787	164.723	23.6952	174.03	-2.86517	2.69019e-07	8.35477e-06	SPEAR1	2	8662892	8665026	-	1390	protein_coding	Protein SPEAR1 [Source:UniProtKB/Swiss-Prot;Acc:Q84X40]	-
AT1G22150	123.263	67.6138	120.743	11.069	4.19343	25.5056	103.873	13.5893	2.93677	2.6904e-07	8.35477e-06	SULTR1;3	1	7817609	7821576	+	2515	protein_coding	Sulfate transporter 1.3 [Source:UniProtKB/Swiss-Prot;Acc:Q9FEP7]	Sulfate_transp
AT1G67900	2063.03	1226.57	1859.95	2878.94	4845.51	5135.12	1716.52	4286.52	-1.32039	2.7036e-07	8.38444e-06	-	1	25464376	25470189	+	5558	protein_coding	BTB/POZ domain-containing protein At1g67900 [Source:UniProtKB/Swiss-Prot;Acc:Q9C9V6]	-
AT5G44820	216.251	319.975	200.382	99.6206	82.8203	97.7713	245.536	93.4041	1.39408	2.73612e-07	8.47387e-06	-	5	18095614	18097611	-	1338	protein_coding	At5g44820 [Source:UniProtKB/TrEMBL;Acc:Q147R7]	-
AT1G50010	11569.4	10829.6	10569.7	15330.5	17997.2	16102.5	10989.6	16476.7	-0.584334	2.78193e-07	8.60416e-06	TUBA4	1	18517586	18520000	+	1775	protein_coding	Tubulin alpha-2 chain [Source:UniProtKB/Swiss-Prot;Acc:B9DGT7]	Tubulin
AT3G12720	78.9315	99.9922	53.0926	13.0815	13.6287	19.1292	77.3387	15.2798	2.3396	2.82675e-07	8.73105e-06	ATY53	3	4043288	4044715	-	1236	protein_coding	MYB67 [Source:UniProtKB/TrEMBL;Acc:A0A384L704]	Myb_DNA-binding
AT1G75780	714.708	719.944	712.468	1597.96	1048.36	1531.4	715.707	1392.57	-0.960382	2.86703e-07	8.8436e-06	TUBB1	1	28451138	28453820	-	1802	protein_coding	Tubulin beta-1 chain [Source:UniProtKB/Swiss-Prot;Acc:P12411]	Tubulin
AT5G49730	941.771	464.726	571.174	1698.58	1373.35	2053.2	659.223	1708.38	-1.37472	2.90675e-07	8.95411e-06	FRO6	5	20201037	20204595	-	2757	protein_coding	Ferric reduction oxidase 6 [Source:UniProtKB/Swiss-Prot;Acc:Q8RWS6]	FAD_binding_8
AT4G33120	24.8688	70.4707	106.185	470.934	215.962	345.388	67.1749	344.094	-2.35077	2.917e-07	8.97367e-06	-	4	15975343	15978136	-	1383	protein_coding	At4g33120 [Source:UniProtKB/TrEMBL;Acc:Q84TE2]	-
AT4G20460	120.019	144.751	136.157	533.323	237.977	410.215	133.642	393.838	-1.55873	2.9215e-07	8.97551e-06	-	4	11029736	11032677	-	1685	protein_coding	Probable UDP-arabinose 4-epimerase 3 [Source:UniProtKB/Swiss-Prot;Acc:Q9SUN3]	-
AT5G42420	1319.13	1287.52	1152.62	1842.48	1995.03	1913.98	1253.09	1917.16	-0.613975	2.96206e-07	9.08799e-06	URGT3	5	16968655	16970527	+	1519	protein_coding	UDP-rhamnose/UDP-galactose transporter 3 [Source:UniProtKB/Swiss-Prot;Acc:Q9FIH5]	-
AT4G14130	719.033	613.285	490.678	1760.97	7094.24	4866.25	607.666	4573.82	-2.91218	2.97147e-07	9.10472e-06	XTH15	4	8137020	8138392	-	1207	protein_coding	Xyloglucan endotransglucosylase/hydrolase protein 15 [Source:UniProtKB/Swiss-Prot;Acc:Q38911]	-
AT1G64200	748.227	845.648	811.803	1228.65	1229.72	1414.5	801.893	1290.96	-0.686417	3.01909e-07	9.23832e-06	VHA-E3	1	23828284	23830100	-	1302	protein_coding	vacuolar H+-ATPase subunit E isoform 3 [Source:TAIR;Acc:AT1G64200]	-
AT5G49850	302.751	515.198	453.856	185.153	106.933	71.203	423.935	121.096	1.80705	3.08631e-07	9.43149e-06	JAL46	5	20259440	20262585	-	2474	protein_coding	Jacalin-related lectin 46 [Source:UniProtKB/Swiss-Prot;Acc:Q9LTA8]	-
AT1G63600	0	0	0	25.1567	14.677	41.4465	0	27.0934	-7.26267	3.16715e-07	9.66569e-06	-	1	23581677	23583019	+	1213	protein_coding	Receptor-like protein kinase-related family protein [Source:TAIR;Acc:AT1G63600]	-
AT1G65450	12.975	18.0938	19.6956	85.5329	58.708	78.6422	16.9215	74.2944	-2.12601	3.1776e-07	9.68473e-06	-	1	24315722	24319092	+	3371	protein_coding	HXXXD-type acyl-transferase family protein [Source:UniProtKB/TrEMBL;Acc:O80816]	-
AT2G13547	51.9001	38.0923	29.1153	0	0	1.06273	39.7026	0.354244	6.73407	3.22293e-07	9.80989e-06	-	2	5646602	5647423	+	822	protein_coding	Putative uncharacterized protein [Source:UniProtKB/TrEMBL;Acc:Q1G3C7]	-
AT1G80280	861.758	851.362	878.597	1330.29	1462.46	1248.71	863.906	1347.15	-0.640889	3.39184e-07	1.03104e-05	-	1	30183535	30186716	-	2823	protein_coding	Alpha/beta-Hydrolases superfamily protein [Source:UniProtKB/TrEMBL;Acc:Q9C976]	-
AT1G71040	2703.13	2154.12	2238.45	1500.35	1109.16	1335.85	2365.23	1315.12	0.84644	3.4435e-07	1.04536e-05	LPR2	1	26796725	26800483	-	2481	protein_coding	Multicopper oxidase LPR2 [Source:UniProtKB/Swiss-Prot;Acc:Q949X9]	-
AT4G26010	74.6064	136.18	198.669	2175.55	595.467	1122.24	136.485	1297.76	-3.24803	3.55457e-07	1.07766e-05	-	4	13200414	13202164	+	1648	protein_coding	Peroxidase superfamily protein [Source:TAIR;Acc:AT4G26010]	-
AT2G33020	73.5252	130.466	63.3686	19.1191	3.14507	10.6273	89.1199	10.9638	3.01813	3.56376e-07	1.07902e-05	AtRLP24	2	14013797	14016516	-	2672	protein_coding	Receptor like protein 24 [Source:UniProtKB/Swiss-Prot;Acc:O49329]	-
AT1G55020	1949.5	1181.81	1309.33	769.796	374.264	420.842	1480.21	521.634	1.5041	3.61502e-07	1.0931e-05	LOX1	1	20525654	20530468	+	3049	protein_coding	Linoleate 9S-lipoxygenase 1 [Source:UniProtKB/Swiss-Prot;Acc:Q06327]	Lipoxygenase
AT4G26270	540.626	373.304	398.194	199.241	194.995	116.901	437.375	170.379	1.35864	3.62326e-07	1.09416e-05	PFK3	4	13300778	13304440	-	2196	protein_coding	ATP-dependent 6-phosphofructokinase 3 [Source:UniProtKB/Swiss-Prot;Acc:Q94AA4]	PFK
AT4G09160	1558.09	1139.91	1294.77	2109.14	3235.23	2652.58	1330.92	2665.65	-1.00232	3.6414e-07	1.09819e-05	PATL5	4	5839599	5842456	+	2467	protein_coding	Patellin-5 [Source:UniProtKB/Swiss-Prot;Acc:Q9M0R2]	CRAL_TRIO_N
AT4G19970	201.113	111.42	73.6446	29.1818	27.2573	13.8155	128.726	23.4182	2.45396	3.67499e-07	1.10687e-05	-	4	10818128	10820704	+	1349	protein_coding	CONTAINS InterPro DOMAIN/s: Nucleotide-diphospho-sugar transferase, predicted (InterPro:IPR005069); BEST Arabidopsis thaliana protein match is: Nucleotide-diphospho-sugar transferase family protein (TAIR:AT5G44820.1); Ha. [Source:TAIR;Acc:AT4G19970]	-
AT4G00730	3732.48	3102.61	2965.48	4822.04	6377.16	5938.55	3266.86	5712.58	-0.806426	3.79941e-07	1.14285e-05	ANL2	4	299261	304612	-	3489	protein_coding	Homeobox-leucine zipper protein ANTHOCYANINLESS 2 [Source:UniProtKB/Swiss-Prot;Acc:Q0WV12]	START
AT1G77330	354.651	735.181	602.001	2065.87	1160.53	1459.13	563.944	1561.84	-1.46894	3.89581e-07	1.1698e-05	-	1	29062945	29064637	-	1384	protein_coding	1-aminocyclopropane-1-carboxylate oxidase 5 [Source:UniProtKB/Swiss-Prot;Acc:Q0WPW4]	2OG-FeII_Oxy
AT5G23830	229.226	427.586	502.667	1201.49	795.704	1280.59	386.493	1092.59	-1.49767	3.89917e-07	1.1698e-05	-	5	8033665	8034977	+	897	protein_coding	MD-2-related lipid recognition domain-containing protein [Source:UniProtKB/TrEMBL;Acc:Q9FF97]	-
AT3G51660	507.108	616.142	393.056	266.661	184.511	192.354	505.435	214.509	1.23539	3.91943e-07	1.17435e-05	-	3	19163995	19165322	-	819	protein_coding	LS1-like protein [Source:UniProtKB/TrEMBL;Acc:Q8LG92]	MIF
AT2G28660	525.489	514.246	578.881	279.743	337.571	298.628	539.538	305.314	0.8222	3.9412e-07	1.17934e-05	-	2	12295255	12297245	+	1263	protein_coding	At2g28660 [Source:UniProtKB/TrEMBL;Acc:Q7XZS3]	HMA
AT3G19320	1.08125	2.85692	5.13799	45.2821	30.4024	41.4465	3.02539	39.0437	-3.64612	4.02053e-07	1.20151e-05	-	3	6696301	6698184	-	1687	protein_coding	Leucine-rich repeat (LRR) family protein [Source:UniProtKB/TrEMBL;Acc:Q9LT85]	-
AT5G39320	1128.83	1163.72	1214.28	2663.59	1692.05	2349.7	1168.94	2235.11	-0.935075	4.03082e-07	1.20302e-05	UGD4	5	15742543	15744946	+	2014	protein_coding	UDP-glucose 6-dehydrogenase 4 [Source:UniProtKB/Swiss-Prot;Acc:Q9FM01]	-
AT3G58550	389.251	1220.86	923.126	242.511	276.766	226.362	844.411	248.546	1.76494	4.07642e-07	1.21506e-05	-	3	21649364	21650347	-	790	protein_coding	At3g58550 [Source:UniProtKB/TrEMBL;Acc:Q9M2G1]	-
AT3G14850	72.4439	87.6122	33.397	285.78	162.495	351.764	64.4844	266.68	-2.05185	4.13724e-07	1.23159e-05	TBL41	3	4995426	4997785	+	2039	protein_coding	Protein trichome birefringence-like 41 [Source:UniProtKB/Swiss-Prot;Acc:F4IWA8]	-
AT5G46700	700.652	690.422	662.801	451.815	397.328	380.458	684.625	409.867	0.739478	4.24031e-07	1.26064e-05	TRN2	5	18950843	18953127	+	1690	protein_coding	TRN2 [Source:UniProtKB/TrEMBL;Acc:A0A178ULL6]	Tetraspannin
AT4G23870	932.04	783.748	953.954	1355.44	2343.08	1936.3	889.914	1878.27	-1.07756	4.26686e-07	1.2669e-05	-	4	12414058	12415063	+	1006	protein_coding	Uncharacterized protein At4g23870; T32A16.40 [Source:UniProtKB/TrEMBL;Acc:Q9T0A2]	-
AT5G63160	2131.15	1412.27	4190.89	6801.37	8745.4	8280.81	2578.1	7942.53	-1.62308	4.27435e-07	1.26749e-05	BT1	5	25333172	25335570	-	2204	protein_coding	BTB/POZ and TAZ domain-containing protein 1 [Source:UniProtKB/Swiss-Prot;Acc:Q9FMK7]	zf-TAZ
AT3G20130	254.094	258.075	178.117	482.003	481.196	439.971	230.096	467.723	-1.02591	4.30478e-07	1.27487e-05	CYP705A22	3	7026808	7028916	+	2025	protein_coding	Cytochrome P450 705A22 [Source:UniProtKB/Swiss-Prot;Acc:Q9LJY5]	p450
AT4G24660	453.045	355.21	484.684	216.348	231.687	188.104	430.98	212.046	1.02328	4.32977e-07	1.28062e-05	ATHB22	4	12722912	12725835	-	1331	protein_coding	homeobox protein 22 [Source:TAIR;Acc:AT4G24660]	ZF-HD_dimer
AT4G14550	555.764	448.536	430.735	752.689	1041.02	1019.16	478.345	937.623	-0.971895	4.34497e-07	1.28347e-05	IAA14	4	8347822	8350263	-	1887	protein_coding	indole-3-acetic acid inducible 14 [Source:TAIR;Acc:AT4G14550]	-
AT1G62660	1905.17	2986.43	2959.48	5569.7	4612.77	5325.35	2617.03	5169.27	-0.981722	4.36854e-07	1.28825e-05	BFRUCT3	1	23199612	23203808	+	3693	protein_coding	Acid beta-fructofuranosidase 3, vacuolar [Source:UniProtKB/Swiss-Prot;Acc:Q43348]	-
AT2G38250	360.057	121.895	161.847	61.3824	31.4507	23.3801	214.6	38.7377	2.46623	4.37235e-07	1.28825e-05	GT-3B	2	16018210	16020156	+	1700	protein_coding	Trihelix transcription factor GT-3b [Source:UniProtKB/Swiss-Prot;Acc:O80450]	-
AT2G32300	396.82	490.438	388.775	1095.83	675.143	953.271	425.344	908.08	-1.09431	4.40319e-07	1.29568e-05	UCC1	2	13722362	13723641	+	1111	protein_coding	uclacyanin 1 [Source:TAIR;Acc:AT2G32300]	Cu_bind_like
AT5G23850	643.345	440.918	429.022	240.498	246.364	218.923	504.429	235.262	1.09883	4.42257e-07	1.29972e-05	-	5	8037798	8040941	+	2157	protein_coding	At5g23850 [Source:UniProtKB/TrEMBL;Acc:Q9FF95]	-
AT3G54820	286.532	274.264	326.263	123.771	138.383	163.661	295.686	141.938	1.06033	4.44927e-07	1.3059e-05	PIP2-5	3	20301759	20304309	+	1790	protein_coding	Probable aquaporin PIP2-5 [Source:UniProtKB/Swiss-Prot;Acc:Q9SV31]	-
AT5G47990	191.382	554.242	509.518	4664.06	1739.23	5524.08	418.381	3975.79	-3.24801	4.5283e-07	1.3274e-05	CYP705A5	5	19434758	19436749	+	1910	protein_coding	THAD1 [Source:UniProtKB/TrEMBL;Acc:A0A178UGC2]	p450
AT1G29920	117522	97241.9	122508	168380	180535	176511	112424	175142	-0.639573	4.57527e-07	1.33867e-05	LHCB1.1	1	10474656	10475969	-	1314	protein_coding	Chlorophyll a-b binding protein 3, chloroplastic [Source:UniProtKB/Swiss-Prot;Acc:Q8VZ87]	-
AT2G41250	685.514	903.739	670.508	424.645	330.233	399.587	753.254	384.822	0.968793	4.5784e-07	1.33867e-05	-	2	17200657	17202848	-	1375	protein_coding	Haloacid dehalogenase-like hydrolase (HAD) superfamily protein [Source:UniProtKB/TrEMBL;Acc:Q9ZVB6]	-
AT3G60966	38.9251	62.8522	22.2646	2.01254	0	1.06273	41.3473	1.02509	5.31803	4.72657e-07	1.37917e-05	-	3	22552560	22553668	+	1109	protein_coding	RING/U-box superfamily protein [Source:UniProtKB/TrEMBL;Acc:Q1G3N1]	-
AT2G05520	28877	32874.6	23063.6	16285.5	17399.6	14095	28271.7	15926.7	0.827892	4.7289e-07	1.37917e-05	GRP3	2	2025991	2027283	+	1065	protein_coding	Glycine-rich protein 3 [Source:UniProtKB/Swiss-Prot;Acc:Q9SL15]	-
AT2G38340	175.163	20.9507	32.5406	4.02508	0	0	76.2181	1.34169	5.79951	4.75819e-07	1.38596e-05	DREB2E	2	16067396	16068615	-	1131	protein_coding	Dehydration-responsive element-binding protein 2E [Source:UniProtKB/Swiss-Prot;Acc:O80917]	AP2
AT1G54890	38.9251	24.76	35.1096	194.21	89.1104	117.963	32.9316	133.761	-2.0247	4.80686e-07	1.39836e-05	-	1	20462940	20464697	+	1501	protein_coding	Late embryogenesis abundant (LEA) protein-like protein [Source:UniProtKB/TrEMBL;Acc:Q9FZ41]	-
AT5G47370	1111.53	718.991	1023.32	1559.72	2278.08	2421.97	951.279	2086.59	-1.13332	4.8291e-07	1.40306e-05	HAT2	5	19216271	19218007	-	1423	protein_coding	Homeobox-leucine zipper protein HAT2 [Source:UniProtKB/Swiss-Prot;Acc:P46601]	HD-ZIP_N
AT2G27535	9.73128	36.1876	45.3856	0	0	0	30.4348	0	7.31928	4.83901e-07	1.40417e-05	-	2	11765281	11766144	-	590	protein_coding	Ribosomal protein L10A family protein [Source:UniProtKB/TrEMBL;Acc:Q8VYN3]	-
AT5G44340	18314.3	17523.4	17346.7	25077.2	33709.9	27818.1	17728.1	28868.4	-0.703458	4.8766e-07	1.41329e-05	TUBB4	5	17859136	17861150	-	1797	protein_coding	Tubulin beta-4 chain [Source:UniProtKB/Swiss-Prot;Acc:P24636]	Tubulin
AT2G05380	57378.8	61650.4	38034.8	24378.9	29813.2	25592.7	52354.7	26594.9	0.977156	4.97674e-07	1.4405e-05	GRP3S	2	1966610	1968142	+	914	protein_coding	glycine-rich protein 3 short isoform [Source:TAIR;Acc:AT2G05380]	-
AT1G75500	4179.04	4462.51	4483.75	6273.08	8502.18	6977.9	4375.1	7251.05	-0.728793	4.99096e-07	1.4428e-05	WAT1	1	28337726	28340275	-	1910	protein_coding	Protein WALLS ARE THIN 1 [Source:UniProtKB/Swiss-Prot;Acc:Q94AP3]	DUF6
AT5G39670	338.432	323.784	220.077	103.646	39.8376	20.1919	294.098	54.5584	2.42763	5.07709e-07	1.46586e-05	CML46	5	15883179	15884067	+	889	protein_coding	Probable calcium-binding protein CML46 [Source:UniProtKB/Swiss-Prot;Acc:Q93Z27]	-
AT5G44260	1826.24	781.844	1372.7	2641.46	4276.25	4126.59	1326.93	3681.43	-1.47241	5.08439e-07	1.46613e-05	TZF5	5	17829618	17831336	-	1719	protein_coding	Zinc finger CCCH domain-containing protein 61 [Source:UniProtKB/Swiss-Prot;Acc:Q9FKW2]	zf-CCCH
AT4G34480	1776.5	1589.4	1602.2	935.83	1031.58	1138.19	1656.03	1035.2	0.677731	5.2338e-07	1.50732e-05	-	4	16480887	16484231	-	2230	protein_coding	Glucan endo-1,3-beta-glucosidase 7 [Source:UniProtKB/Swiss-Prot;Acc:Q9M069]	Glyco_hydro_17
AT4G19810	1455.37	1165.62	923.982	586.655	304.024	513.3	1181.66	467.993	1.33566	5.25324e-07	1.51103e-05	ChiC	4	10763206	10765795	-	1990	protein_coding	Class V chitinase [Source:UniProtKB/Swiss-Prot;Acc:O81862]	-
AT4G29690	110.288	209.507	285.159	746.652	450.794	776.857	201.651	658.101	-1.70372	5.30731e-07	1.52468e-05	-	4	14540878	14542565	-	1688	protein_coding	Alkaline-phosphatase-like family protein [Source:UniProtKB/TrEMBL;Acc:Q9SU82]	-
AT4G40090	65.9564	179.986	211.514	2245.99	700.303	1502.7	152.485	1483	-3.28068	5.3849e-07	1.54504e-05	AGP3	4	18580827	18581696	-	870	protein_coding	AGP3 [Source:UniProtKB/TrEMBL;Acc:A0A178USX4]	-
AT4G16370	3919.54	3428.3	4371.58	2261.09	2604.12	2367.77	3906.47	2410.99	0.696372	5.47786e-07	1.56975e-05	ATOPT3	4	9247302	9250343	-	2698	protein_coding	oligopeptide transporter [Source:TAIR;Acc:AT4G16370]	OPT
AT3G28890	76.7689	53.3292	30.828	5.03134	8.38686	2.12546	53.642	5.18122	3.36672	5.48579e-07	1.57007e-05	AtRLP43	3	10895977	10898900	-	2571	protein_coding	Receptor-like protein 43 [Source:UniProtKB/Swiss-Prot;Acc:Q9LJW7]	LRRNT_2
AT5G45650	1216.41	844.696	1113.23	542.379	558.775	608.945	1058.11	570.033	0.892197	5.63441e-07	1.60944e-05	SBT5.6	5	18513127	18518972	-	2902	protein_coding	Subtilisin-like protease SBT5.6 [Source:UniProtKB/Swiss-Prot;Acc:Q9FK76]	Peptidase_S8
AT1G12740	40.0064	109.515	58.2306	513.197	164.592	329.447	69.2507	335.745	-2.27597	5.63735e-07	1.60944e-05	CYP87A2	1	4342209	4344875	+	2091	protein_coding	Cytochrome P450, family 87, subfamily A, polypeptide 2 [Source:UniProtKB/TrEMBL;Acc:Q9LN73]	p450
AT4G23150	244.363	510.436	279.164	19.1191	2.09672	1.06273	344.655	7.42619	5.53108	5.85136e-07	1.66779e-05	CRK7	4	12125664	12128490	+	2236	protein_coding	Cysteine-rich receptor-like protein kinase 7 [Source:UniProtKB/Swiss-Prot;Acc:Q8L7G3]	Pkinase_Tyr
AT4G22640	2.16251	3.80923	0.856332	32.2006	27.2573	49.9484	2.27602	36.4688	-4.0205	5.85621e-07	1.66779e-05	-	4	11911575	11912665	+	830	protein_coding	Bifunctional inhibitor/lipid-transfer protein/seed storage 2S albumin superfamily protein [Source:UniProtKB/TrEMBL;Acc:O49645]	-
AT2G36570	529.814	529.482	554.047	288.799	334.426	329.447	537.781	317.557	0.76065	5.88376e-07	1.67356e-05	PXC1	2	15335284	15337995	+	2588	protein_coding	Leucine-rich repeat receptor-like protein kinase PXC1 [Source:UniProtKB/Swiss-Prot;Acc:Q9SJQ1]	Pkinase
AT5G26080	0	0.952307	0	77.4827	7.33851	76.5167	0.317436	53.7793	-7.29058	5.92293e-07	1.68262e-05	-	5	9107944	9108617	+	674	protein_coding	Proline-rich family protein [Source:UniProtKB/TrEMBL;Acc:Q3E939]	-
AT2G46590	789.315	898.977	991.633	420.62	568.21	454.849	893.308	481.227	0.893243	5.95154e-07	1.68867e-05	DOF2.5	2	19132925	19135383	+	2459	protein_coding	Dof zinc finger protein DOF2.5 [Source:UniProtKB/Swiss-Prot;Acc:Q9ZPY0]	zf-Dof
AT5G38420	21773.2	22764.9	21401.5	33915.3	29361.4	31901.1	21979.8	31725.9	-0.52949	5.96499e-07	1.6904e-05	RBCS-2B	5	15380907	15382071	-	935	protein_coding	Ribulose bisphosphate carboxylase small chain 2B, chloroplastic [Source:UniProtKB/Swiss-Prot;Acc:P10797]	-
AT5G23860	2347.4	2164.59	2303.53	3125.47	3914.57	4018.19	2271.84	3686.08	-0.698196	6.05218e-07	1.71119e-05	TUBB8	5	8042853	8044934	+	1865	protein_coding	Tubulin beta chain [Source:UniProtKB/TrEMBL;Acc:A0A178UKM5]	Tubulin
AT1G43140	14.0563	7.61845	14.5576	64.4012	51.3695	68.0148	12.0775	61.2619	-2.34259	6.05628e-07	1.71119e-05	-	1	16232785	16236109	+	2166	protein_coding	Putative cullin-like protein 1 [Source:UniProtKB/Swiss-Prot;Acc:P0CH31]	Cullin
AT2G14890	6321	6589.01	5954.93	9379.43	13237.6	10025.8	6288.32	10881	-0.791073	6.06067e-07	1.71119e-05	AGP9	2	6399405	6401149	+	1745	protein_coding	AGP9 [Source:UniProtKB/TrEMBL;Acc:A0A178VSX2]	-
AT5G06930	828.24	679.947	690.204	1110.92	1520.12	1347.54	732.797	1326.19	-0.856366	6.12978e-07	1.72858e-05	-	5	2144525	2148350	+	3212	protein_coding	Nucleolar-like protein [Source:UniProtKB/TrEMBL;Acc:Q0WQA5]	-
AT2G46860	14.0563	17.1415	21.4083	106.665	53.4663	86.0813	17.5354	82.0707	-2.21942	6.16568e-07	1.73658e-05	PPA3	2	19253670	19255328	+	979	protein_coding	PPa3 [Source:UniProtKB/TrEMBL;Acc:A0A178VZ15]	Pyrophosphatase
AT3G20160	0	6.66615	7.70699	45.2821	40.886	147.72	4.79105	77.9626	-3.99151	6.33568e-07	1.78228e-05	-	3	7038957	7040198	+	1242	protein_coding	Geranylgeranyl pyrophosphate synthase 10, mitochondrial [Source:UniProtKB/Swiss-Prot;Acc:Q9LJY2]	-
AT1G59940	74.6064	121.895	93.3402	382.382	189.753	307.13	96.614	293.088	-1.59967	6.45177e-07	1.81272e-05	ARR3	1	22065617	22067233	-	1311	protein_coding	response regulator 3 [Source:TAIR;Acc:AT1G59940]	Response_reg
AT2G38290	2607.98	1862.71	1713.52	1080.73	1092.39	756.665	2061.4	976.596	1.07733	6.47519e-07	1.81708e-05	AMT2	2	16039430	16042521	-	1979	protein_coding	Ammonium transporter 2 [Source:UniProtKB/Swiss-Prot;Acc:Q9M6N7]	Ammonium_transp
AT4G34135	2402.54	1686.53	1582.5	1077.71	688.771	850.186	1890.53	872.224	1.1155	6.54128e-07	1.83293e-05	UGT73B2	4	16345150	16347434	-	2285	protein_coding	UDP-glucosyl transferase 73B2 [Source:UniProtKB/Swiss-Prot;Acc:Q94C57]	UDPGT
AT1G75750	4354.2	7565.12	4318.48	11318.5	13215.6	10898.3	5412.6	11810.8	-1.1257	6.54759e-07	1.83293e-05	GASA1	1	28441501	28442435	-	760	protein_coding	GASA1 [Source:UniProtKB/TrEMBL;Acc:A0A178W4S5]	-
AT3G05020	1204.52	1259.9	980.5	1784.11	2262.36	1944.8	1148.31	1997.09	-0.798794	6.57923e-07	1.83955e-05	ACP1	3	1391632	1392954	-	721	protein_coding	Acyl carrier protein [Source:UniProtKB/TrEMBL;Acc:Q0WT41]	PP-binding
AT1G69240	21.6251	27.6169	29.9716	171.066	62.9015	131.779	26.4045	121.915	-2.2033	6.64266e-07	1.85465e-05	MES15	1	26027882	26030312	-	1662	protein_coding	RHS9 [Source:UniProtKB/TrEMBL;Acc:A0A178W505]	-
AT2G37700	4.32501	4.76153	8.56332	47.2946	34.5958	55.2621	5.88329	45.7175	-2.93835	6.65307e-07	1.85465e-05	-	2	15810520	15814218	-	2306	protein_coding	Fatty acid hydroxylase superfamily [Source:TAIR;Acc:AT2G37700]	-
AT4G37950	0	1.90461	1.71266	59.3699	16.7737	42.5093	1.20576	39.551	-4.98044	6.65744e-07	1.85465e-05	-	4	17844361	17849274	+	2499	protein_coding	Rhamnogalacturonate lyase family protein [Source:UniProtKB/TrEMBL;Acc:Q84W85]	-
AT1G58602	4470.98	4431.08	3993.08	2906.1	3064.35	2934.2	4298.38	2968.22	0.534046	6.70974e-07	1.86696e-05	-	1	21746354	21766048	+	5397	protein_coding	Putative uncharacterized protein [Source:UniProtKB/TrEMBL;Acc:Q0WV58]	NB-ARC
AT3G50130	7.56877	15.2369	19.6956	73.4576	60.8048	76.5167	14.1671	70.2597	-2.29227	6.92141e-07	1.92353e-05	-	3	18588981	18591273	-	1876	protein_coding	Transmembrane protein, putative (DUF247) [Source:UniProtKB/TrEMBL;Acc:Q9SN05]	-
AT5G36140	24.8688	13.3323	20.552	134.84	47.1761	193.417	19.5844	125.144	-2.67884	7.02647e-07	1.95037e-05	CYP716A2	5	14212174	14213293	-	1029	protein_coding	-	p450
AT5G02030	597.933	434.252	518.937	217.354	263.138	290.126	517.041	256.873	1.00909	7.28659e-07	2.02014e-05	BLH9	5	395567	399125	+	2168	protein_coding	BEL1-like homeodomain protein 9 [Source:UniProtKB/Swiss-Prot;Acc:Q9LZM8]	POX
AT3G10190	501.701	466.63	640.536	291.818	287.25	239.115	536.289	272.728	0.976161	7.41448e-07	2.05241e-05	CML36	3	3155223	3156187	+	965	protein_coding	Probable calcium-binding protein CML36 [Source:UniProtKB/Swiss-Prot;Acc:Q9SS31]	-
AT3G55970	153.538	103.801	403.332	22.1379	48.2245	42.5093	220.224	37.6239	2.5519	7.42083e-07	2.05241e-05	JRG21	3	20766735	20769410	-	2172	protein_coding	JRG21 [Source:UniProtKB/TrEMBL;Acc:A0A178V764]	2OG-FeII_Oxy
AT3G15540	435.745	365.686	250.049	685.269	1144.81	781.108	350.493	870.395	-1.31377	7.50241e-07	2.07249e-05	IAA19	3	5264001	5265695	+	1010	protein_coding	Auxin-responsive protein [Source:UniProtKB/TrEMBL;Acc:Q2VWA2]	-
AT5G66700	28.1126	75.2322	85.6332	9.05642	2.09672	7.43912	62.9927	6.19742	3.34541	7.83522e-07	2.16183e-05	ATHB-53	5	26634275	26635885	+	941	protein_coding	Homeobox-leucine zipper protein ATHB-53 [Source:UniProtKB/Swiss-Prot;Acc:Q9LVR0]	Homeobox
AT4G37180	896.359	1148.48	1447.2	637.975	529.421	574.938	1164.01	580.778	1.00368	7.85146e-07	2.16371e-05	HHO5	4	17504428	17506504	+	1802	protein_coding	Transcription factor HHO5 [Source:UniProtKB/Swiss-Prot;Acc:F4JRB0]	Myb_DNA-binding
AT5G25440	1524.57	1426.56	1362.42	719.482	319.749	205.107	1437.85	414.78	1.79299	7.93083e-07	2.18297e-05	-	5	8854507	8856809	-	1554	protein_coding	Protein kinase superfamily protein [Source:TAIR;Acc:AT5G25440]	Pkinase_Tyr
AT3G26460	76.7689	81.8984	73.6446	164.022	200.236	344.325	77.4373	236.194	-1.60861	7.97635e-07	2.19288e-05	-	3	9683682	9684657	-	880	protein_coding	Major latex protein-like [Source:UniProtKB/TrEMBL;Acc:Q9LIM9]	-
AT1G48000	48.6564	80.9461	38.5349	7.04388	0	6.37639	56.0458	4.47342	3.64281	8.15385e-07	2.239e-05	MYB112	1	17704132	17706460	-	952	protein_coding	MYB transcription factor [Source:UniProtKB/TrEMBL;Acc:Q94CJ3]	Myb_DNA-binding
AT4G24120	1602.42	1298.95	1022.46	602.755	666.756	736.473	1307.94	668.661	0.967421	8.26584e-07	2.26705e-05	YSL1	4	12524186	12527347	+	2741	protein_coding	YSL1 [Source:UniProtKB/TrEMBL;Acc:A0A178V2Q5]	OPT
AT3G49190	10.8125	19.0461	22.2646	74.4639	63.9498	201.919	17.3744	113.444	-2.69774	8.28993e-07	2.27095e-05	-	3	18231845	18234391	-	1727	protein_coding	O-acyltransferase (WSD1-like) family protein [Source:UniProtKB/TrEMBL;Acc:Q9M3B3]	-
AT1G74140	25.9501	58.0907	28.259	1.00627	0	0	37.4332	0.335423	6.65277	8.3581e-07	2.2869e-05	RBL17	1	27876905	27879780	+	1182	protein_coding	Rhomboid-like protein 17, chloroplastic [Source:UniProtKB/Swiss-Prot;Acc:B3H707]	Rhomboid
AT5G05300	48.6564	75.2322	54.8053	14.0878	3.14507	5.31366	59.5646	7.5155	2.97905	8.40928e-07	2.29817e-05	-	5	1569855	1570609	-	755	protein_coding	Gb [Source:UniProtKB/TrEMBL;Acc:Q9FLC4]	-
AT4G26770	12.975	4.76153	8.56332	58.3636	45.0794	56.3248	8.76663	53.2559	-2.61668	8.56158e-07	2.33581e-05	CDS3	4	13482064	13484943	+	1845	protein_coding	Phosphatidate cytidylyltransferase 3 [Source:UniProtKB/Swiss-Prot;Acc:Q1PE48]	-
AT5G66052	923.39	942.783	729.595	1387.64	2025.43	1559.03	865.256	1657.37	-0.938127	8.5673e-07	2.33581e-05	-	5	26416126	26416924	+	799	protein_coding	Transmembrane protein [Source:UniProtKB/TrEMBL;Acc:Q8GW83]	-
AT1G66480	486.564	303.786	269.745	157.984	93.3039	122.214	353.365	124.501	1.50286	8.73716e-07	2.3793e-05	-	1	24805418	24807557	-	1182	protein_coding	Uncharacterized protein At1g66480 [Source:UniProtKB/Swiss-Prot;Acc:Q6NLC8]	-
AT5G65430	6218.28	6044.29	5438.57	8668	10485.7	8598.56	5900.38	9250.75	-0.648849	9.01525e-07	2.45039e-05	GRF8	5	26148150	26150593	-	1601	protein_coding	General regulatory factor 8 [Source:UniProtKB/TrEMBL;Acc:F4KHY7]	-
AT2G35940	1056.38	1340.85	1004.48	683.257	647.885	555.809	1133.9	628.984	0.849974	9.01951e-07	2.45039e-05	BLH1	2	15088762	15092415	-	3120	protein_coding	BEL1-like homeodomain protein 1 [Source:UniProtKB/Swiss-Prot;Acc:Q9SJ56]	POX
AT5G65510	80.0127	158.083	129.306	39.2445	20.9672	32.9447	122.467	31.0521	1.98027	9.23286e-07	2.50539e-05	AIL7	5	26185593	26189571	+	1945	protein_coding	AP2-like ethylene-responsive transcription factor AIL7 [Source:UniProtKB/Swiss-Prot;Acc:Q6J9N8]	AP2
AT1G28330	13425.9	9914.46	13347.6	18111.8	27301.3	26027.4	12229.3	23813.5	-0.961431	9.29199e-07	2.51847e-05	DRM1	1	9933786	9935440	-	1564	protein_coding	Dormancy-associated protein 1 [Source:UniProtKB/Swiss-Prot;Acc:B9DGG8]	-
AT5G40020	6.48752	7.61845	11.1323	74.4639	47.1761	40.3838	8.41276	54.0079	-2.67043	9.44636e-07	2.5573e-05	-	5	16022579	16024316	-	1110	protein_coding	At5g40020 [Source:UniProtKB/TrEMBL;Acc:Q9FLD4]	Thaumatin
AT1G64160	400.064	101.897	114.749	0	4.19343	0	205.57	1.39781	7.20504	9.50569e-07	2.57033e-05	DIR5	1	23813943	23814839	+	897	protein_coding	Dirigent protein 5 [Source:UniProtKB/Swiss-Prot;Acc:Q9SH66]	-
AT2G25240	16.2188	27.6169	24.8336	235.467	60.8048	110.524	22.8898	135.599	-2.56283	9.53696e-07	2.5736e-05	-	2	10751656	10753380	-	1620	protein_coding	Serpin-Z10 [Source:UniProtKB/Swiss-Prot;Acc:Q9SIR9]	Serpin
AT1G65240	123.263	138.084	116.461	27.1693	52.4179	21.2546	125.936	33.6139	1.90572	9.54012e-07	2.5736e-05	-	1	24230867	24233523	-	1698	protein_coding	Aspartic proteinase-like protein 2 [Source:UniProtKB/Swiss-Prot;Acc:Q9S9K4]	-
AT3G51400	235.713	215.221	165.272	376.345	406.763	446.347	205.402	409.818	-0.999197	9.72981e-07	2.61943e-05	-	3	19077850	19078955	-	1106	protein_coding	At3g51400 [Source:UniProtKB/TrEMBL;Acc:Q9SD09]	-
AT5G13790	217.332	199.032	237.204	104.652	94.3522	111.587	217.856	103.53	1.07402	9.73281e-07	2.61943e-05	AGL15	5	4448862	4450958	-	1238	protein_coding	AGL15 [Source:UniProtKB/TrEMBL;Acc:A0A384LKZ8]	SRF-TF
AT4G11655	45.4126	99.9922	93.3402	17.1066	15.7254	15.941	79.5817	16.2576	2.29417	9.77546e-07	2.62784e-05	-	4	7038437	7039923	+	1065	protein_coding	CASP-like protein [Source:UniProtKB/TrEMBL;Acc:A0A178USV5]	-
AT2G30500	2631.77	2400.76	3016	1758.96	1684.71	1713.12	2682.85	1718.93	0.642439	9.8149e-07	2.63536e-05	NET4B	2	12998105	13000825	-	2561	protein_coding	Protein NETWORKED 4B [Source:UniProtKB/Swiss-Prot;Acc:Q84VY2]	-
AT5G36150	9.73128	30.4738	20.552	81.5078	83.8686	240.177	20.2524	135.185	-2.73182	9.87646e-07	2.6488e-05	PEN3	5	14220634	14226211	-	2452	protein_coding	Tirucalladienol synthase [Source:UniProtKB/Swiss-Prot;Acc:Q9LVY2]	-
AT1G01620	11715.4	10769.6	13286	16865.1	23286.1	21213.2	11923.7	20454.8	-0.778572	9.90361e-07	2.65299e-05	PIP1-3	1	225665	227543	-	1549	protein_coding	TMP-B [Source:UniProtKB/TrEMBL;Acc:A0A178WIA6]	-
AT3G16470	3807.09	4572.98	5645.8	2362.72	2598.88	2844.93	4675.29	2602.18	0.845591	9.99611e-07	2.67466e-05	JAL35	3	5595282	5599224	-	2653	protein_coding	Jacalin-related lectin 35 [Source:UniProtKB/Swiss-Prot;Acc:O04309]	-
AT5G40240	870.408	988.494	862.326	595.711	414.101	453.787	907.076	487.866	0.894335	1.01303e-06	2.70618e-05	-	5	16081988	16085213	-	2191	protein_coding	WAT1-related protein [Source:UniProtKB/TrEMBL;Acc:F4KHA9]	DUF6
AT2G31880	3854.67	2929.29	4648.17	2200.71	1119.65	1158.38	3810.71	1492.91	1.35184	1.01375e-06	2.70618e-05	SOBIR1	2	13554870	13556977	+	2108	protein_coding	Leucine-rich repeat receptor-like serine/threonine/tyrosine-protein kinase SOBIR1 [Source:UniProtKB/Swiss-Prot;Acc:Q9SKB2]	Pkinase
AT5G39020	443.314	370.447	459.85	238.486	125.803	138.155	424.537	167.481	1.3409	1.03516e-06	2.76015e-05	-	5	15616770	15619446	+	2677	protein_coding	Probable receptor-like protein kinase At5g39020 [Source:UniProtKB/Swiss-Prot;Acc:Q9FID6]	Pkinase
AT2G38080	132.994	99.9922	120.743	293.831	211.768	324.133	117.91	276.577	-1.23118	1.04291e-06	2.77759e-05	IRX12	2	15934244	15937616	+	2237	protein_coding	Laccase-4 [Source:UniProtKB/Swiss-Prot;Acc:O80434]	-
AT3G22235	1608.9	3303.55	1722.94	164.022	14.677	24.4428	2211.8	67.7139	5.02898	1.05207e-06	2.79874e-05	-	3	7854419	7855814	-	687	protein_coding	Cysteine-rich TM module stress tolerance protein [Source:UniProtKB/TrEMBL;Acc:Q8W472]	-
AT1G25054	4.32501	10.4754	9.41965	89.5579	50.3212	38.2584	8.07335	59.3792	-2.86526	1.06059e-06	2.81816e-05	LPXC5	1	8804489	8806361	+	1227	protein_coding	Probable UDP-3-O-acyl-N-acetylglucosamine deacetylase 3, mitochondrial [Source:UniProtKB/Swiss-Prot;Acc:P0DKB8]	-
AT1G52343	50.8189	57.1384	44.5293	9.05642	10.4836	9.56459	50.8288	9.70153	2.38908	1.0761e-06	2.85427e-05	-	1	19494127	19495867	-	998	protein_coding	unknown protein; BEST Arabidopsis thaliana protein match is: unknown protein (TAIR:AT4G32680.1); Ha. [Source:TAIR;Acc:AT1G52343]	-
AT5G41290	20.5438	47.6153	69.3629	4.02508	4.19343	3.1882	45.8407	3.80223	3.59527	1.07666e-06	2.85427e-05	CRRSP58	5	16512154	16513671	+	1207	protein_coding	Cysteine-rich repeat secretory protein 58 [Source:UniProtKB/Swiss-Prot;Acc:Q9FHD4]	-
AT5G44530	568.739	495.199	511.23	893.567	781.027	980.902	525.056	885.165	-0.754124	1.08614e-06	2.8761e-05	-	5	17937622	17941292	+	3050	protein_coding	Subtilase family protein [Source:TAIR;Acc:AT5G44530]	Peptidase_S8
AT2G43510	1775.42	1274.19	1038.73	273.705	79.6752	65.8894	1362.78	139.757	3.28499	1.0895e-06	2.88167e-05	ATTI1	2	18066960	18067860	+	761	protein_coding	TI1 [Source:UniProtKB/TrEMBL;Acc:A0A178VRC4]	-
AT1G16390	840.133	956.116	810.947	1419.85	1772.77	1327.35	869.065	1506.66	-0.793865	1.10533e-06	2.92019e-05	2026-10-03	1	5602786	5604770	+	1985	protein_coding	Organic cation/carnitine transporter 3 [Source:UniProtKB/Swiss-Prot;Acc:Q9SA38]	Sugar_tr
AT1G23380	559.008	547.576	578.881	360.244	344.91	306.067	561.821	337.074	0.736892	1.12272e-06	2.96271e-05	KNAT6	1	8297241	8302651	-	1407	protein_coding	KNOTTED1-like homeobox gene 6 [Source:TAIR;Acc:AT1G23380]	KNOX2
AT5G22940	462.776	477.106	506.092	761.746	817.719	722.658	481.991	767.374	-0.670239	1.12513e-06	2.96568e-05	F8H	5	7676662	7679200	+	2340	protein_coding	FRA8 homolog [Source:TAIR;Acc:AT5G22940]	-
AT5G47910	3238.35	1949.37	3578.61	1565.75	828.203	1032.98	2922.11	1142.31	1.35495	1.13449e-06	2.98692e-05	RBOHD	5	19397041	19402061	+	3603	protein_coding	Respiratory burst oxidase homolog protein D [Source:UniProtKB/Swiss-Prot;Acc:Q9FIJ0]	FAD_binding_8
AT3G03500	21.6251	59.9953	59.9432	195.216	133.141	267.808	47.1879	198.722	-2.06716	1.1422e-06	3.00378e-05	-	3	832718	834600	+	1459	protein_coding	T21P5.8 protein [Source:UniProtKB/TrEMBL;Acc:Q9SRQ4]	-
AT1G17300	7.56877	12.38	6.85066	102.639	36.6925	54.1993	8.93314	64.5104	-2.85412	1.15587e-06	3.03627e-05	-	1	5926636	5927784	+	1053	protein_coding	unknown protein; BEST Arabidopsis thaliana protein match is: unknown protein (TAIR:AT1G17285.1); Ha. [Source:TAIR;Acc:AT1G17300]	-
AT5G25880	21.6251	39.9969	30.828	142.89	81.7719	115.838	30.8166	113.5	-1.87648	1.16496e-06	3.05666e-05	NADP-ME3	5	9024334	9028395	+	2349	protein_coding	Malic enzyme [Source:UniProtKB/TrEMBL;Acc:A0A178UAR6]	Malic_M
AT3G23470	49.7376	106.658	152.427	516.216	249.509	422.967	102.941	396.231	-1.94022	1.17035e-06	3.0673e-05	-	3	8414616	8418784	+	2073	protein_coding	Cyclopropane-fatty-acyl-phospholipid synthase [Source:UniProtKB/TrEMBL;Acc:A0A1I9LMW4]	-
AT5G41280	23.7876	50.4722	35.9659	1.00627	4.19343	1.06273	36.7419	2.08748	4.14414	1.23886e-06	3.24171e-05	CRRSP57	5	16509507	16511078	+	1235	protein_coding	Cysteine-rich repeat secretory protein 57 [Source:UniProtKB/Swiss-Prot;Acc:Q9FHD5]	-
AT4G37790	1136.4	1018.02	966.799	675.206	676.191	607.883	1040.4	653.093	0.671016	1.23971e-06	3.24171e-05	HAT22	4	17768042	17769676	+	1440	protein_coding	Homeobox-leucine zipper protein HAT22 [Source:UniProtKB/Swiss-Prot;Acc:P46604]	Homeobox
AT1G01750	40.0064	28.5692	41.9603	195.216	96.4489	112.65	36.8453	134.772	-1.87141	1.24793e-06	3.25949e-05	ADF11	1	275188	276310	+	1048	protein_coding	actin depolymerizing factor 11 [Source:TAIR;Acc:AT1G01750]	Cofilin_ADF
AT3G47570	933.121	887.55	1075.55	578.605	632.16	539.868	965.408	583.544	0.726744	1.25108e-06	3.26402e-05	-	3	17527507	17531041	+	3430	protein_coding	Probable LRR receptor-like serine/threonine-protein kinase At3g47570 [Source:UniProtKB/Swiss-Prot;Acc:C0LGP4]	Pkinase
AT1G78410	185.975	157.131	120.743	46.2884	8.38686	31.882	154.616	28.8524	2.41898	1.25644e-06	3.27429e-05	VQ10	1	29502506	29503938	+	1198	protein_coding	VQ motif-containing protein 10 [Source:UniProtKB/Swiss-Prot;Acc:Q8VYI5]	-
AT4G00130	1.08125	0.952307	0.856332	51.3197	18.8704	30.8192	0.963297	33.6698	-5.13848	1.26595e-06	3.29533e-05	-	4	48114	49068	+	885	protein_coding	Probable transcription factor At4g00130 [Source:UniProtKB/Swiss-Prot;Acc:Q1PED2]	-
AT1G22570	989.346	929.451	855.476	1318.21	1738.18	1607.91	924.758	1554.77	-0.749909	1.27472e-06	3.31442e-05	NPF5.15	1	7976424	7978810	-	2210	protein_coding	Protein NRT1/ PTR FAMILY 5.15 [Source:UniProtKB/Swiss-Prot;Acc:Q9SK99]	-
AT1G74010	182.732	224.744	191.818	87.5454	38.7892	28.6938	199.765	51.6761	1.94822	1.28492e-06	3.33718e-05	-	1	27832095	27834207	-	1505	protein_coding	At1g74010 [Source:UniProtKB/TrEMBL;Acc:Q9C9C2]	Str_synth
AT2G03370	0	5.71384	3.42533	42.2633	26.2089	72.2658	3.04639	46.9127	-3.91107	1.31413e-06	3.40919e-05	-	2	1024643	1027132	-	1599	protein_coding	Glycosyltransferase (Fragment) [Source:UniProtKB/TrEMBL;Acc:W8Q3I2]	-
AT2G23830	62.7127	13.3323	13.7013	0	0	0	29.9154	0	7.28573	1.31705e-06	3.41291e-05	PVA31	2	10143468	10144714	+	831	protein_coding	Vesicle-associated protein 3-1 [Source:UniProtKB/Swiss-Prot;Acc:O82213]	Motile_Sperm
AT3G50930	2939.93	1382.75	1811.14	542.379	207.575	217.86	2044.61	322.605	2.66368	1.36005e-06	3.52036e-05	HSR4	3	18929526	18932181	+	2656	protein_coding	Protein HYPER-SENSITIVITY-RELATED 4 [Source:UniProtKB/Swiss-Prot;Acc:Q8VZG2]	AAA
AT1G63450	9.73128	18.0938	11.9886	94.5893	39.8376	94.5831	13.2712	76.3367	-2.52056	1.37045e-06	3.54243e-05	GT16	1	23531240	23534569	+	3330	protein_coding	Xyloglucan-specific galacturonosyltransferase 1 [Source:UniProtKB/Swiss-Prot;Acc:Q9SH31]	-
AT3G20500	922.309	891.359	832.355	567.536	589.177	565.373	882.007	574.029	0.619149	1.37165e-06	3.54243e-05	PAP18	3	7157900	7160446	+	1542	protein_coding	Purple acid phosphatase [Source:UniProtKB/TrEMBL;Acc:A0A178V816]	Metallophos
AT1G63750	1395.9	1145.62	1774.32	857.341	550.388	586.628	1438.61	664.786	1.11369	1.39159e-06	3.5899e-05	-	1	23650840	23655453	+	4438	protein_coding	Disease resistance protein (TIR-NBS-LRR class) family [Source:UniProtKB/TrEMBL;Acc:Q9CAE0]	TIR
AT1G74830	2.16251	1.90461	4.28166	76.4764	20.9672	32.9447	2.78293	43.4628	-3.94465	1.40615e-06	3.62341e-05	MYOB6	1	28113194	28115281	-	1992	protein_coding	Probable myosin-binding protein 6 [Source:UniProtKB/Swiss-Prot;Acc:F4HVS6]	-
AT1G34750	818.508	996.113	680.784	486.028	278.863	326.259	831.802	363.717	1.19276	1.43302e-06	3.68851e-05	-	1	12736000	12738196	-	1784	protein_coding	Probable protein phosphatase 2C 10 [Source:UniProtKB/Swiss-Prot;Acc:Q9S9Z7]	PP2C
AT5G19790	14.0563	17.1415	30.828	232.448	48.2245	140.281	20.6753	140.318	-2.75515	1.44887e-06	3.72514e-05	RAP2-11	5	6689108	6690040	-	933	protein_coding	Ethylene-responsive transcription factor RAP2-11 [Source:UniProtKB/Swiss-Prot;Acc:Q6J9S1]	AP2
AT3G44400	485.482	471.392	637.967	305.906	192.898	235.927	531.614	244.91	1.11832	1.4798e-06	3.79682e-05	-	3	16044662	16049803	-	4828	protein_coding	Disease resistance protein (TIR-NBS-LRR class) family [Source:UniProtKB/TrEMBL;Acc:Q9M285]	TIR
AT5G67620	5.40626	22.8554	16.2703	118.74	58.708	89.2695	14.844	88.9058	-2.57055	1.48005e-06	3.79682e-05	-	5	26964551	26966010	-	1179	protein_coding	At5g67620 [Source:UniProtKB/TrEMBL;Acc:Q9FJW1]	-
AT2G27690	104.882	176.177	112.18	46.2884	37.7409	42.5093	131.079	42.1795	1.63589	1.49996e-06	3.8436e-05	CYP94C1	2	11809279	11811280	+	2002	protein_coding	Cytochrome P450 94C1 [Source:UniProtKB/Swiss-Prot;Acc:Q9ZUX1]	p450
AT5G44568	1271.55	1385.61	1184.31	228.423	46.1277	49.9484	1280.49	108.166	3.56475	1.50838e-06	3.85923e-05	-	5	17961019	17962276	-	718	protein_coding	Transmembrane protein [Source:UniProtKB/TrEMBL;Acc:Q570K8]	-
AT1G17455	407.632	308.547	243.198	606.78	770.543	648.267	319.793	675.197	-1.08047	1.50941e-06	3.85923e-05	EFL4	1	5997057	5998599	+	1057	protein_coding	ELF4-L4 [Source:UniProtKB/TrEMBL;Acc:A0A178WKX5]	-
AT3G04520	723.358	670.424	703.905	438.733	446.6	460.163	699.229	448.499	0.640556	1.51852e-06	3.87106e-05	THA2	3	1217174	1219847	-	1567	protein_coding	Probable low-specificity L-threonine aldolase 2 [Source:UniProtKB/Swiss-Prot;Acc:Q9FPH3]	Beta_elim_lyase
AT4G04835	9.73128	14.2846	12.845	47.2946	75.4818	55.2621	12.287	59.3462	-2.26538	1.51863e-06	3.87106e-05	-	4	2184135	2184629	+	495	miRNA	-	-
AT3G26980	726.602	749.465	873.459	478.984	457.084	349.639	783.175	428.569	0.87	1.51908e-06	3.87106e-05	MUB4	3	9945756	9948084	-	1439	protein_coding	Membrane-anchored ubiquitin-fold protein [Source:UniProtKB/TrEMBL;Acc:A0A178VGS7]	-
AT2G19910	361.138	285.692	324.55	163.016	181.366	164.723	323.793	169.702	0.931353	1.52119e-06	3.87213e-05	RDR3	2	8595605	8600931	-	3368	protein_coding	Probable RNA-dependent RNA polymerase 3 [Source:UniProtKB/Swiss-Prot;Acc:O82190]	-
AT4G20450	3.24376	5.71384	5.13799	70.4388	30.4024	32.9447	4.69853	44.5953	-3.23642	1.54336e-06	3.92423e-05	-	4	11023918	11029090	-	2915	protein_coding	Probable LRR receptor-like serine/threonine-protein kinase At4g20450 [Source:UniProtKB/Swiss-Prot;Acc:C0LGQ7]	Pkinase
AT1G08200	6167.47	5720.51	5558.45	8089.4	8082.84	8047.01	5815.47	8073.08	-0.473365	1.61909e-06	4.11223e-05	AXS2	1	2573818	2576844	-	1846	protein_coding	UDP-D-apiose/UDP-D-xylose synthase 2 [Source:UniProtKB/Swiss-Prot;Acc:Q9SGE0]	Epimerase
AT1G21400	1691.08	1375.13	1790.59	2315.42	4946.15	4144.65	1618.93	3802.08	-1.23167	1.6411e-06	4.16354e-05	-	1	7493213	7496741	+	3011	protein_coding	Thiamin diphosphate-binding fold (THDP-binding) superfamily protein [Source:TAIR;Acc:AT1G21400]	-
AT5G52710	83.2565	41.9015	65.0812	16.1003	8.38686	7.43912	63.4131	10.6421	2.56856	1.64412e-06	4.16662e-05	-	5	21375704	21378172	+	1736	protein_coding	Copper transport protein family [Source:UniProtKB/TrEMBL;Acc:Q9LTE6]	-
AT5G12050	767.689	869.456	635.398	1166.27	1492.86	1780.08	757.515	1479.73	-0.966231	1.66266e-06	4.20896e-05	-	5	3889906	3891514	+	1609	protein_coding	Protein BIG GRAIN 1-like D [Source:UniProtKB/Swiss-Prot;Acc:Q9LYH0]	-
AT3G12830	201.113	303.786	321.981	123.771	109.029	123.277	275.627	118.692	1.2174	1.67248e-06	4.22917e-05	SAUR72	3	4078651	4079627	-	977	protein_coding	Auxin-responsive protein SAUR72 [Source:UniProtKB/Swiss-Prot;Acc:Q9LTV3]	Auxin_inducible
AT4G23300	1639.18	1311.33	1233.12	901.617	726.512	733.285	1394.54	787.138	0.82435	1.7108e-06	4.32131e-05	CRK22	4	12181625	12184774	+	2603	protein_coding	Cysteine-rich receptor-like protein kinase 22 [Source:UniProtKB/Swiss-Prot;Acc:Q6NQ87]	Pkinase_Tyr
AT2G42850	19.4626	99.9922	70.2192	429.677	193.946	342.2	63.2247	321.941	-2.34416	1.71796e-06	4.33466e-05	CYP718	2	17831408	17833545	+	2051	protein_coding	CYP718 [Source:UniProtKB/TrEMBL;Acc:A0A178VUF2]	p450
AT5G48490	739.577	503.77	637.111	997.213	1343.99	1265.71	626.819	1202.31	-0.940153	1.74043e-06	4.38654e-05	-	5	19647784	19648362	-	579	protein_coding	At5g48490 [Source:UniProtKB/TrEMBL;Acc:Q9LV65]	-
AT5G39340	774.177	827.554	709.043	1156.2	1294.72	1156.25	770.258	1202.39	-0.642855	1.78388e-06	4.49112e-05	AHP3	5	15748731	15750891	+	1321	protein_coding	histidine-containing phosphotransmitter 3 [Source:TAIR;Acc:AT5G39340]	Hpt
AT3G01190	70.2814	265.694	172.123	2155.43	749.576	1640.86	169.366	1515.29	-3.16071	1.80926e-06	4.54643e-05	PER27	3	67032	68665	-	1358	protein_coding	Peroxidase [Source:UniProtKB/TrEMBL;Acc:A0A178V802]	-
novel.86	167.594	127.609	111.323	23.1442	55.563	32.9447	135.509	37.2173	1.86419	1.8098e-06	4.54643e-05	-	4	6982104	6983812	+	1439	-	- && Q9LDQ3.3 RecName: Full=Putative cysteine-rich receptor-like protein kinase 35; Short=Cysteine-rich RLK35; Flags: Precursor && PF00069:Protein kinase domain|PF07714:Protein tyrosine and serine/threonine kinase	Pkinase
AT4G12730	7985.05	7119.44	5676.63	10772.1	15576.5	12202.3	6927.04	12850.3	-0.891584	1.81247e-06	4.54818e-05	FLA2	4	7491227	7493080	-	1854	protein_coding	Fasciclin-like arabinogalactan protein 2 [Source:UniProtKB/Swiss-Prot;Acc:Q9SU13]	-
AT5G39030	314.645	193.318	216.652	114.715	82.8203	72.2658	241.538	89.9336	1.42258	1.88609e-06	4.72776e-05	-	5	15619811	15622620	+	2810	protein_coding	Probable receptor-like protein kinase At5g39030 [Source:UniProtKB/Swiss-Prot;Acc:Q9FID5]	Pkinase_Tyr
AT1G58420	101.638	160.94	106.185	48.3009	23.0639	26.5683	122.921	32.6444	1.91052	1.90374e-06	4.7668e-05	-	1	21707175	21708125	+	951	protein_coding	At1g58420 [Source:UniProtKB/TrEMBL;Acc:Q9C647]	-
AT3G53160	330.863	49.5199	63.3686	19.1191	15.7254	10.6273	147.917	15.1573	3.28317	1.91336e-06	4.78569e-05	UGT73C7	3	19702332	19703976	-	1645	protein_coding	Glycosyltransferase (Fragment) [Source:UniProtKB/TrEMBL;Acc:W8Q326]	UDPGT
AT3G15536	21.6251	39.0446	49.6673	3.01881	0	0	36.779	1.00627	5.16062	1.93715e-06	4.83993e-05	-	3	5260723	5261322	+	495	ncRNA	Unknown gene [Source:TAIR;Acc:AT3G15536]	-
AT5G50915	161.107	136.18	166.128	59.3699	73.3851	63.7639	154.472	65.5063	1.23826	1.94302e-06	4.84933e-05	BHLH137	5	20710103	20712473	-	1861	protein_coding	Transcription factor bHLH137 [Source:UniProtKB/Swiss-Prot;Acc:Q93W88]	HLH
AT3G58850	338.432	265.694	172.123	484.015	1013.76	705.654	258.749	734.477	-1.50686	1.96002e-06	4.88388e-05	PAR2	3	21759350	21760390	-	1041	protein_coding	Transcription factor PAR2 [Source:UniProtKB/Swiss-Prot;Acc:Q9LXR7]	-
AT3G01516	17.3	32.3784	33.397	122.765	76.5301	109.461	27.6918	102.919	-1.88507	1.96111e-06	4.88388e-05	-	3	205314	208220	+	2156	protein_coding	At3g01516 [Source:UniProtKB/TrEMBL;Acc:Q6NLE5]	-
AT3G26520	68137.3	67180.5	57483	89843.7	118163	102664	64266.9	103557	-0.688281	2.00637e-06	4.99121e-05	TIP1-2	3	9722443	9723904	-	1290	protein_coding	Aquaporin TIP1-2 [Source:UniProtKB/Swiss-Prot;Acc:Q41963]	-
AT4G35600	936.365	877.074	952.241	617.849	560.871	465.477	921.894	548.066	0.749926	2.01111e-06	4.99758e-05	CONNEXIN 32	4	16896153	16898933	+	1777	protein_coding	Protein kinase superfamily protein [Source:UniProtKB/TrEMBL;Acc:F4JN38]	Pkinase_Tyr
AT1G31070	729.846	807.556	705.618	1149.16	1102.87	1143.5	747.673	1131.84	-0.598349	2.01555e-06	5.00204e-05	GLCNAC1PUT1	1	11084666	11088589	+	2098	protein_coding	GlcNAc1pUT1 [Source:UniProtKB/TrEMBL;Acc:A0A178W850]	-
AT1G69520	484.401	495.199	329.688	230.436	155.157	117.963	436.43	167.852	1.37693	2.01725e-06	5.00204e-05	-	1	26128288	26129602	+	1016	protein_coding	S-adenosyl-L-methionine-dependent methyltransferases superfamily protein [Source:TAIR;Acc:AT1G69520]	Methyltransf_11
AT4G28460	105.963	24.76	18.8393	3.01881	0	1.06273	49.854	1.36051	5.17578	2.06606e-06	5.11757e-05	PIP1	4	14065992	14066661	+	670	protein_coding	PAMP-induced secreted peptide 1 [Source:UniProtKB/Swiss-Prot;Acc:Q1PE40]	-
AT4G28490	744.983	599.953	532.639	367.288	333.378	305.004	625.858	335.223	0.899238	2.07386e-06	5.13137e-05	RLK5	4	14077676	14081457	+	3710	protein_coding	Receptor-like protein kinase 5 [Source:UniProtKB/Swiss-Prot;Acc:P47735]	Pkinase
AT1G11740	134.075	145.703	87.3459	261.63	531.517	295.439	122.375	362.862	-1.56989	2.07973e-06	5.14035e-05	-	1	3963054	3966850	-	2224	protein_coding	Ankyrin repeat family protein [Source:UniProtKB/TrEMBL;Acc:F4IAG4]	-
AT1G55200	494.133	441.87	500.098	273.705	298.782	283.749	478.7	285.412	0.746239	2.08755e-06	5.15415e-05	-	1	20589129	20593000	-	3127	protein_coding	Kinase with adenine nucleotide alpha hydrolases-like domain-containing protein [Source:UniProtKB/TrEMBL;Acc:Q9C890]	Pkinase_Tyr
AT2G02390	1991.67	1675.11	1493.44	1130.04	804.091	870.378	1720.07	934.836	0.879107	2.13882e-06	5.27234e-05	ATGSTZ1	2	628730	631165	+	1591	protein_coding	glutathione S-transferase zeta 1 [Source:TAIR;Acc:AT2G02390]	-
AT2G22830	968.802	760.893	645.674	1226.64	1771.72	1853.4	791.79	1617.26	-1.03107	2.14001e-06	5.27234e-05	SQE2	2	9723615	9726384	-	2204	protein_coding	Squalene epoxidase 2, mitochondrial [Source:UniProtKB/Swiss-Prot;Acc:O81000]	-
AT4G01390	300.588	436.156	554.903	162.009	131.045	212.546	430.549	168.533	1.3547	2.22393e-06	5.47325e-05	-	4	570200	571595	-	945	protein_coding	TRAF-like family protein [Source:UniProtKB/TrEMBL;Acc:F4JI18]	MATH
AT1G12730	376.276	340.926	429.879	579.611	772.64	835.307	382.36	729.186	-0.930473	2.24128e-06	5.51006e-05	-	1	4334499	4337957	+	1949	protein_coding	GPI transamidase subunit PIG-U [Source:UniProtKB/TrEMBL;Acc:Q94K70]	-
AT1G58300	84.3377	83.803	33.397	0	5.24179	10.6273	67.1792	5.2897	3.67494	2.30242e-06	5.65431e-05	HO4	1	21627758	21630118	-	1231	protein_coding	Heme oxygenase 4, chloroplastic [Source:UniProtKB/Swiss-Prot;Acc:Q9LQC0]	-
AT5G43300	5.40626	7.61845	2.569	30.1881	48.2245	46.7602	5.1979	41.7242	-3.01827	2.30629e-06	5.65779e-05	GDPD3	5	17376619	17379282	-	1741	protein_coding	Glycerophosphodiester phosphodiesterase GDPD3 [Source:UniProtKB/Swiss-Prot;Acc:Q680A6]	-
AT1G68620	602.258	325.689	394.769	162.009	204.43	187.041	440.905	184.493	1.2559	2.34538e-06	5.74755e-05	CXE6	1	25765718	25767240	+	1523	protein_coding	Probable carboxylesterase 6 [Source:UniProtKB/Swiss-Prot;Acc:Q9SX25]	Abhydrolase_3
AT5G66590	299.507	180.938	227.784	438.733	516.84	520.739	236.077	492.104	-1.06161	2.37276e-06	5.80457e-05	-	5	26573964	26574959	+	996	protein_coding	CAP (Cysteine-rich secretory proteins, Antigen 5, and Pathogenesis-related 1 protein) superfamily protein [Source:UniProtKB/TrEMBL;Acc:Q9FJY1]	SCP
AT4G23250	879.059	439.966	433.304	256.599	183.463	204.045	584.109	214.702	1.44249	2.37369e-06	5.80457e-05	EMB1290	4	12162004	12167026	-	3115	protein_coding	kinases;protein kinases [Source:TAIR;Acc:AT4G23250]	Pkinase_Tyr
AT5G49520	547.114	471.392	588.3	251.567	102.739	62.7012	535.602	139.002	1.94494	2.38129e-06	5.81696e-05	WRKY48	5	20090648	20093346	+	1921	protein_coding	Probable WRKY transcription factor 48 [Source:UniProtKB/Swiss-Prot;Acc:Q9FGZ4]	WRKY
AT1G53830	142.725	142.846	190.106	558.479	246.364	669.521	158.559	491.455	-1.63094	2.39064e-06	5.83363e-05	PME2	1	20098522	20100978	+	2037	protein_coding	Pectinesterase 2 [Source:UniProtKB/Swiss-Prot;Acc:Q42534]	-
AT1G66060	9.73128	16.1892	7.70699	52.326	48.2245	75.454	11.2092	58.6681	-2.3904	2.42146e-06	5.90257e-05	-	1	24593915	24595544	-	1630	protein_coding	Uncharacterized protein F15E12.9 [Source:UniProtKB/TrEMBL;Acc:Q9C8D9]	-
AT1G44318	2.16251	2.85692	0.856332	29.1818	18.8704	58.4503	1.95859	35.5008	-4.20126	2.42982e-06	5.91667e-05	HEMB2	1	16831016	16834011	+	1316	protein_coding	Probable delta-aminolevulinic acid dehydratase 2, chloroplastic [Source:UniProtKB/Swiss-Prot;Acc:Q94LA4]	-
AT3G14990	16892.4	11349.6	11718	8272.54	5514.36	6421.03	13320	6735.98	0.98356	2.46145e-06	5.98736e-05	DJ1A	3	5047376	5049971	+	1711	protein_coding	Protein DJ-1 homolog A [Source:UniProtKB/Swiss-Prot;Acc:Q9FPF0]	DJ-1_PfpI
AT5G44005	125.425	101.897	110.467	222.385	221.204	325.196	112.596	256.262	-1.1875	2.50531e-06	6.08762e-05	-	5	17704843	17705793	-	951	protein_coding	At5g44005 [Source:UniProtKB/TrEMBL;Acc:Q84WM1]	-
AT2G16980	28.1126	101.897	154.996	508.166	275.718	636.576	95.0018	473.487	-2.31301	2.54505e-06	6.17765e-05	-	2	7376199	7381165	+	2671	protein_coding	Major facilitator superfamily protein [Source:TAIR;Acc:AT2G16980]	MFS_1
AT4G09760	942.852	918.976	947.103	1423.87	1381.74	1819.4	936.311	1541.67	-0.719318	2.5512e-06	6.18084e-05	-	4	6148758	6151399	-	1665	protein_coding	Probable choline kinase 3 [Source:UniProtKB/Swiss-Prot;Acc:Q9SZ92]	Choline_kinase
AT2G15960	4029.83	2995.96	3202.68	4856.25	8971.85	7790.89	3409.49	7206.33	-1.07979	2.55173e-06	6.18084e-05	-	2	6947096	6947866	+	771	protein_coding	Expressed protein [Source:UniProtKB/TrEMBL;Acc:Q9XIM6]	-
AT1G11260	11022.3	6191.9	13095.9	18359.4	25436.3	27822.3	10103.4	23872.7	-1.2405	2.5682e-06	6.21418e-05	STP1	1	3777236	3780823	+	2483	protein_coding	STP1 [Source:UniProtKB/TrEMBL;Acc:A0A178WJ63]	Sugar_tr
AT5G08760	434.664	738.99	361.372	241.505	160.399	159.41	511.675	187.104	1.45073	2.5773e-06	6.22964e-05	-	5	2854857	2855617	+	471	protein_coding	unknown protein; FUNCTIONS IN: molecular_function unknown; INVOLVED IN: biological_process unknown; LOCATED IN: endomembrane system; Ha. [Source:TAIR;Acc:AT5G08760]	-
AT5G47240	828.24	655.187	767.274	1082.75	1612.37	1803.46	750.233	1499.53	-0.999167	2.63087e-06	6.35246e-05	atnudt8	5	19183523	19185644	+	1657	protein_coding	nudix hydrolase homolog 8 [Source:TAIR;Acc:AT5G47240]	NUDIX
AT4G11350	116.775	164.749	112.18	52.326	24.1122	40.3838	131.235	38.9407	1.75123	2.6986e-06	6.50917e-05	-	4	6901456	6904426	+	2891	protein_coding	At4g11350 [Source:UniProtKB/TrEMBL;Acc:B6IDH2]	-
AT2G37970	717.952	434.252	389.631	256.599	176.124	162.598	513.945	198.44	1.37117	2.73365e-06	6.5868e-05	SOUL-1	2	15890869	15891704	+	836	protein_coding	SOUL heme-binding family protein [Source:TAIR;Acc:AT2G37970]	-
AT3G21810	477.914	493.295	456.425	300.874	274.67	294.377	475.878	289.974	0.714252	2.76616e-06	6.65818e-05	-	3	7684356	7688616	+	3103	protein_coding	Zinc finger CCCH domain-containing protein 40 [Source:UniProtKB/Swiss-Prot;Acc:Q93XW7]	zf-CCCH
AT5G04960	38.9251	93.326	117.318	1515.44	329.184	840.621	83.1895	895.082	-3.42599	2.77092e-06	6.66117e-05	PME46	5	1461786	1464066	+	2151	protein_coding	Pectinesterase [Source:UniProtKB/TrEMBL;Acc:A0A178UR22]	-
AT5G61520	1427.25	1177.05	1102.96	776.84	702.4	773.669	1235.75	750.969	0.717817	2.77415e-06	6.66117e-05	STP3	5	24739026	24741401	-	2301	protein_coding	AT5G61520 protein [Source:UniProtKB/TrEMBL;Acc:B9DGV5]	Sugar_tr
AT5G63090	88.6627	115.229	126.737	45.2821	32.4991	34.0074	110.21	37.2629	1.56538	2.77821e-06	6.66117e-05	LOB	5	25308516	25311019	-	1262	protein_coding	LOB [Source:UniProtKB/TrEMBL;Acc:A0A178UKE6]	-
AT3G16440	131.913	266.646	214.083	471.94	473.858	1158.38	204.214	701.392	-1.77887	2.77899e-06	6.66117e-05	ATMLP-300B	3	5585872	5587798	+	1299	protein_coding	Myrosinase-binding protein-like protein-300B [Source:UniProtKB/TrEMBL;Acc:A0A1I9LLA7]	-
AT5G52540	1027.19	1408.46	1313.61	754.702	751.673	712.03	1249.76	739.468	0.757614	2.79725e-06	6.69796e-05	-	5	21321428	21323780	-	1708	protein_coding	Keratin-associated protein, putative (DUF819) [Source:UniProtKB/TrEMBL;Acc:Q9LTG3]	-
AT5G03610	1611.07	1055.16	1213.42	719.482	722.319	685.462	1293.21	709.088	0.866322	2.82447e-06	6.75612e-05	-	5	915385	918485	+	1504	protein_coding	GDSL esterase/lipase At5g03610 [Source:UniProtKB/Swiss-Prot;Acc:Q9LZS7]	Lipase_GDSL
AT2G13790	2147.37	2050.32	2198.2	1408.78	790.462	766.23	2131.96	988.489	1.10864	2.84568e-06	6.79978e-05	SERK4	2	5741592	5746833	+	2502	protein_coding	Somatic embryogenesis receptor kinase 4 [Source:UniProtKB/Swiss-Prot;Acc:Q9SKG5]	Pkinase
AT1G59740	223.819	222.84	219.221	115.721	121.61	104.148	221.96	113.826	0.963048	2.84895e-06	6.80053e-05	NPF4.3	1	21967986	21972503	+	2208	protein_coding	Protein NRT1/ PTR FAMILY 4.3 [Source:UniProtKB/Swiss-Prot;Acc:Q93VV5]	-
AT5G42785	8.65002	38.0923	17.1266	137.859	78.6268	126.465	21.2896	114.317	-2.41907	2.853e-06	6.80315e-05	-	5	17156853	17157857	-	728	protein_coding	Transmembrane protein [Source:UniProtKB/TrEMBL;Acc:Q1PDN7]	-
AT5G53820	34.6001	48.5676	58.2306	4.02508	1.04836	9.56459	47.1328	4.87934	3.27885	2.86378e-06	6.82178e-05	-	5	21853348	21854117	+	582	protein_coding	ABA-inducible protein-like [Source:UniProtKB/TrEMBL;Acc:Q9FHZ4]	-
AT2G36270	208.682	170.463	171.266	81.5078	89.1104	85.0186	183.47	85.2123	1.10494	2.92637e-06	6.96367e-05	ABI5	2	15204659	15207636	-	2109	protein_coding	Basic-leucine zipper (bZIP) transcription factor family protein [Source:TAIR;Acc:AT2G36270]	bZIP_1
AT2G43590	7082.21	4386.32	4143.79	1386.64	435.069	479.292	5204.11	767	2.76223	2.94247e-06	6.99474e-05	-	2	18081304	18082776	-	1110	protein_coding	Endochitinase At2g43590 [Source:UniProtKB/Swiss-Prot;Acc:O24658]	-
AT2G37110	4491.52	4869.14	4232.85	3312.64	2770.81	2648.33	4531.17	2910.59	0.638444	2.97747e-06	7.06464e-05	-	2	15592552	15594033	+	1173	protein_coding	At2g37110 [Source:UniProtKB/TrEMBL;Acc:Q9ZQC8]	-
AT2G46430	1445.63	1325.61	1052.43	658.1	184.511	268.871	1274.56	370.494	1.7819	2.97801e-06	7.06464e-05	CNGC3	2	19057999	19061492	+	2813	protein_coding	Probable cyclic nucleotide-gated ion channel 3 [Source:UniProtKB/Swiss-Prot;Acc:Q9SKD7]	Ion_trans
AT5G57110	3039.4	2832.16	3698.5	4770.72	5016.39	5415.68	3190.02	5067.6	-0.667496	2.99999e-06	7.10945e-05	ACA8	5	23109438	23117686	-	3968	protein_coding	Calcium-transporting ATPase [Source:UniProtKB/TrEMBL;Acc:Q0WV19]	Cation_ATPase_C
AT1G55775	17.3	42.8538	64.2249	3.01881	1.04836	4.25093	41.4596	2.7727	3.90778	3.01341e-06	7.13391e-05	-	1	20852491	20853395	-	711	protein_coding	-	-
AT1G68440	1141.8	970.4	1215.14	2001.47	1613.42	1826.84	1109.11	1813.91	-0.709624	3.04248e-06	7.19533e-05	-	1	25657757	25659484	+	1728	protein_coding	At1g68440/T2E12_1 [Source:UniProtKB/TrEMBL;Acc:Q9M9C9]	-
AT4G08300	122.182	111.42	149.002	339.113	251.606	244.428	127.534	278.382	-1.12478	3.06907e-06	7.25075e-05	-	4	5244865	5248394	+	1522	protein_coding	WAT1-related protein At4g08300 [Source:UniProtKB/Swiss-Prot;Acc:Q501F8]	DUF6
AT2G16380	930.959	855.171	703.049	1240.73	1482.38	1491.01	829.726	1404.71	-0.760368	3.09422e-06	7.30269e-05	SFH7	2	7085698	7089248	+	2413	protein_coding	Phosphatidylinositol/phosphatidylcholine transfer protein SFH7 [Source:UniProtKB/Swiss-Prot;Acc:Q9SIW3]	CRAL_TRIO_N
AT3G12700	1122.34	1018.97	1239.97	741.62	728.609	639.765	1127.09	703.331	0.680463	3.13661e-06	7.39513e-05	NANA	3	4036945	4039185	+	1897	protein_coding	Aspartic proteinase NANA, chloroplast [Source:UniProtKB/Swiss-Prot;Acc:Q9LTW4]	-
AT4G30430	34.6001	50.4722	47.0983	1.00627	1.04836	8.50186	44.0569	3.51883	3.65938	3.18988e-06	7.51303e-05	TET9	4	14878783	14880331	-	1124	protein_coding	Tetraspanin-9 [Source:UniProtKB/Swiss-Prot;Acc:Q9M0B7]	Tetraspannin
AT2G33580	298.426	359.02	584.875	189.179	119.513	158.347	414.107	155.679	1.41239	3.21562e-06	7.56592e-05	LYK5	2	14219481	14222254	-	2774	protein_coding	Protein LYK5 [Source:UniProtKB/Swiss-Prot;Acc:O22808]	Pkinase
AT1G01453	8.65002	2.85692	14.5576	121.759	34.5958	70.1403	8.6882	75.4982	-3.1099	3.24201e-06	7.62022e-05	-	1	166589	168088	-	1500	protein_coding	unknown protein; FUNCTIONS IN: molecular_function unknown; INVOLVED IN: biological_process unknown; LOCATED IN: cellular_component unknown; BEST Arabidopsis thaliana protein match is: unknown protein (TAIR:AT4G01110.1); Ha. [Source:TAIR;Acc:AT1G01453]	-
AT5G48460	715.789	569.479	668.795	964.006	1363.91	1172.19	651.355	1166.7	-0.841105	3.26056e-06	7.656e-05	FIM2	5	19636045	19639529	-	2309	protein_coding	Fimbrin-2 [Source:UniProtKB/Swiss-Prot;Acc:O50064]	CH
AT5G41750	1536.46	1225.62	1912.19	357.225	95.4006	91.395	1558.09	181.34	3.10263	3.27988e-06	7.6935e-05	-	5	16693832	16699028	+	4923	protein_coding	Disease resistance protein (TIR-NBS-LRR class) family [Source:UniProtKB/TrEMBL;Acc:Q9LSX5]	TIR
AT4G19660	1154.78	960.877	924.839	672.188	467.568	496.296	1013.5	545.35	0.893248	3.31125e-06	7.75918e-05	NPR4	4	10696266	10698811	-	2374	protein_coding	NPR1-like protein 4 [Source:TAIR;Acc:AT4G19660]	BTB
AT4G17280	147.05	167.606	129.306	353.2	244.267	401.713	147.987	333.06	-1.17108	3.34203e-06	7.81625e-05	-	4	9678625	9680389	-	1583	protein_coding	Cytochrome b561 and DOMON domain-containing protein At4g17280 [Source:UniProtKB/Swiss-Prot;Acc:Q8VYH6]	Cytochrom_B561
AT1G11670	516.839	836.125	699.623	1695.56	1090.29	1542.02	684.196	1442.63	-1.07567	3.3424e-06	7.81625e-05	DTX36	1	3928115	3931701	-	2136	protein_coding	Protein DETOXIFICATION 36 [Source:UniProtKB/Swiss-Prot;Acc:Q9SAB0]	MatE
AT5G02270	517.92	466.63	354.521	1574.81	708.69	1060.61	446.357	1114.7	-1.32126	3.45622e-06	8.07421e-05	ATNAP9	5	467038	469272	-	1527	protein_coding	Non-intrinsic ABC protein 9 [Source:UniProtKB/TrEMBL;Acc:F4KCB8]	ABC_tran
AT1G74360	1016.38	402.826	440.155	255.592	103.787	137.092	619.786	165.491	1.9037	3.47061e-06	8.09962e-05	-	1	27954129	27958114	+	3694	protein_coding	Probable LRR receptor-like serine/threonine-protein kinase At1g74360 [Source:UniProtKB/Swiss-Prot;Acc:C0LGJ1]	Pkinase
AT4G15393	137.319	436.156	376.786	1151.17	751.673	1139.25	316.754	1014.03	-1.67724	3.49659e-06	8.15199e-05	CYP702A5	4	8804070	8807232	+	1708	protein_coding	Cytochrome P450, family 702, subfamily A, polypeptide 5 [Source:UniProtKB/TrEMBL;Acc:A8MS53]	p450
AT1G04240	846.621	694.231	900.005	1202.49	1957.28	1593.04	813.619	1584.27	-0.961197	3.55772e-06	8.2861e-05	SHY2	1	1128149	1129689	-	1355	protein_coding	AUX/IAA transcriptional regulator family protein [Source:TAIR;Acc:AT1G04240]	-
AT2G36870	696.327	748.513	508.661	298.862	379.506	331.572	651.167	336.647	0.95125	3.64167e-06	8.47304e-05	XTH32	2	15472607	15474828	-	1916	protein_coding	Probable xyloglucan endotransglucosylase/hydrolase protein 32 [Source:UniProtKB/Swiss-Prot;Acc:Q9SJL9]	-
AT2G04100	422.77	435.204	438.442	247.542	183.463	262.495	432.139	231.167	0.902662	3.69712e-06	8.59339e-05	DTX6	2	1376694	1379130	-	1929	protein_coding	Protein DETOXIFICATION 6 [Source:UniProtKB/Swiss-Prot;Acc:Q8RWF5]	MatE
AT2G15780	101.638	6.66615	7.70699	0	0	0	38.6703	0	7.65722	3.70809e-06	8.61019e-05	-	2	6873417	6874784	-	1106	protein_coding	At2g15780/F19G14.22 [Source:UniProtKB/TrEMBL;Acc:Q9XIL1]	-
AT1G29490	31.3563	7.61845	11.1323	73.4576	122.658	85.0186	16.7024	93.7114	-2.50579	3.75348e-06	8.70679e-05	SAUR68	1	10319732	10320402	+	671	protein_coding	Auxin-responsive protein SAUR68 [Source:UniProtKB/Swiss-Prot;Acc:Q29Q96]	Auxin_inducible
AT3G10010	835.808	820.888	866.608	553.448	565.065	574.938	841.102	564.484	0.575627	3.78842e-06	8.77899e-05	DML2	3	3081735	3088550	-	4393	protein_coding	DEMETER-like protein 2 [Source:UniProtKB/Swiss-Prot;Acc:Q9SR66]	-
AT4G13440	1.08125	3.80923	3.42533	54.3385	14.677	53.1366	2.77194	40.7174	-3.85182	3.80773e-06	8.81459e-05	-	4	7810014	7812610	+	1040	protein_coding	Calcium-binding EF-hand family protein [Source:TAIR;Acc:AT4G13440]	-
AT3G13380	943.934	567.575	719.319	423.639	264.186	299.69	743.609	329.172	1.17476	3.81144e-06	8.81459e-05	BRL3	3	4346330	4350939	+	4517	protein_coding	Receptor-like protein kinase BRI1-like 3 [Source:UniProtKB/Swiss-Prot;Acc:Q9LJF3]	Pkinase
AT2G07050	4382.32	4130.15	4216.58	5526.43	6353.05	6358.33	4243.02	6079.27	-0.518828	3.81701e-06	8.8186e-05	CAS1	2	2924360	2930751	+	3203	protein_coding	Cycloartenol synthase [Source:UniProtKB/Swiss-Prot;Acc:P38605]	-
AT5G64460	1316.97	1211.33	1156.9	1712.67	1912.2	1816.21	1228.4	1813.69	-0.562629	3.87157e-06	8.93568e-05	-	5	25772848	25775635	-	1618	protein_coding	Phosphoglycerate mutase-like protein 1 [Source:UniProtKB/Swiss-Prot;Acc:Q9FGF0]	-
AT4G38950	1028.27	831.364	1012.18	1480.22	1562.05	1442.13	957.273	1494.8	-0.643093	3.8807e-06	8.94777e-05	KIN7F	4	18154395	18160158	-	3863	protein_coding	Kinesin-like protein KIN-7F [Source:UniProtKB/Swiss-Prot;Acc:F4JUI9]	Kinesin
AT1G11130	689.839	624.713	826.36	435.714	415.15	408.089	713.638	419.651	0.766571	3.89207e-06	8.965e-05	SUB	1	3722708	3727450	+	3040	protein_coding	Leucine-rich repeat receptor-like protein kinase (Fragment) [Source:UniProtKB/TrEMBL;Acc:C0LGE3]	Pkinase
AT3G03990	2109.52	2376.96	2224.75	1595.94	1574.63	1522.89	2237.08	1564.49	0.516045	3.90089e-06	8.97635e-05	D14	3	1033579	1035237	+	1659	protein_coding	Strigolactone esterase D14 [Source:UniProtKB/Swiss-Prot;Acc:Q9SQR3]	-
AT5G54200	729.846	674.233	757.854	1068.66	1117.55	1043.6	720.644	1076.6	-0.578936	3.92898e-06	9.03193e-05	-	5	21993154	21997326	-	3139	protein_coding	Similarity to WD-containing protein [Source:UniProtKB/TrEMBL;Acc:Q9FK21]	WD40
AT3G55230	1203.43	1150.39	840.918	2468.38	1622.86	2101.02	1064.91	2064.09	-0.955365	3.98659e-06	9.15522e-05	DIR24	3	20471787	20472946	+	1160	protein_coding	Dirigent protein 24 [Source:UniProtKB/Swiss-Prot;Acc:Q9M3C8]	-
AT4G12545	30.2751	82.8507	56.5179	246.536	128.948	264.62	56.5479	213.368	-1.91201	4.00508e-06	9.18852e-05	AIR1B	4	7434199	7434858	+	660	protein_coding	Putative lipid-binding protein AIR1B [Source:UniProtKB/Swiss-Prot;Acc:Q9ZSP6]	-
AT5G35190	35.6813	73.3276	119.03	1141.11	279.912	868.252	76.013	763.091	-3.32553	4.03044e-06	9.23749e-05	-	5	13434151	13435424	+	1274	protein_coding	Proline-rich extensin-like family protein [Source:UniProtKB/TrEMBL;Acc:Q9LHS1]	-
AT1G52910	94.069	94.2783	73.6446	219.367	168.786	189.166	87.3306	192.44	-1.14315	4.2113e-06	9.6424e-05	-	1	19708011	19709323	+	826	protein_coding	At1g52910 [Source:UniProtKB/TrEMBL;Acc:Q9C930]	-
AT1G31540	1535.38	1173.24	1238.26	866.398	687.723	604.695	1315.63	719.605	0.869803	4.26131e-06	9.74722e-05	-	1	11288378	11293799	-	4927	protein_coding	Disease resistance protein (TIR-NBS-LRR class) family [Source:UniProtKB/TrEMBL;Acc:F4I9F1]	TIR
AT3G25930	338.432	797.081	547.196	2542.84	1061.99	1511.2	560.903	1705.34	-1.60384	4.29682e-06	9.81869e-05	-	3	9492765	9494302	-	1163	protein_coding	Adenine nucleotide alpha hydrolases-like superfamily protein [Source:UniProtKB/TrEMBL;Acc:Q9LU98]	-
AT1G34047	0	0.952307	1.71266	39.2445	42.9827	13.8155	0.888324	32.0142	-5.09436	4.30204e-06	9.82085e-05	-	1	12390238	12390915	-	581	protein_coding	Defensin-like (DEFL) family protein [Source:UniProtKB/TrEMBL;Acc:F4HT37]	-
AT1G73040	54.0626	38.0923	40.2476	10.0627	6.29015	4.25093	44.1342	6.86792	2.67602	4.32362e-06	9.86033e-05	JAL19	1	27475060	27475962	-	815	protein_coding	Jacalin-related lectin 19 [Source:UniProtKB/Swiss-Prot;Acc:Q9SSM3]	-
AT2G14610	974.209	3853.98	2093.73	32.2006	0	2.12546	2307.31	11.442	7.65389	4.41151e-06	0.000100508	PR1	2	6241640	6242541	-	902	protein_coding	Pathogenesis-related protein 1 [Source:UniProtKB/Swiss-Prot;Acc:P33154]	SCP
AT5G09978	15.1375	55.2338	36.8223	213.329	107.981	149.845	35.7312	157.052	-2.13017	4.43016e-06	0.000100833	PEP7	5	3120655	3121879	+	634	protein_coding	Elicitor peptide 7 [Source:UniProtKB/Swiss-Prot;Acc:P0C1T5]	-
AT1G08310	196.788	119.991	84.7769	272.699	417.246	541.993	133.852	410.646	-1.62075	4.45691e-06	0.000101342	-	1	2618647	2620452	+	1483	protein_coding	Alpha/beta-Hydrolases superfamily protein [Source:UniProtKB/TrEMBL;Acc:A8MRK8]	-
AT5G38030	110.288	206.651	202.094	552.442	305.072	611.071	173.011	489.528	-1.49834	4.46621e-06	0.000101385	DTX30	5	15171143	15175566	-	2104	protein_coding	Protein DETOXIFICATION 30 [Source:UniProtKB/Swiss-Prot;Acc:Q9LS19]	MatE
AT1G56630	9.73128	32.3784	17.983	92.5767	67.0949	141.343	20.0309	100.338	-2.3179	4.4676e-06	0.000101385	-	1	21223406	21227112	-	1841	protein_coding	alpha/beta-Hydrolases superfamily protein [Source:TAIR;Acc:AT1G56630]	Lipase_3
AT5G03040	3936.84	4345.37	3988.8	5499.26	5989.27	5684.55	4090.34	5724.36	-0.484843	4.55382e-06	0.000103239	iqd2	5	709948	713133	-	2410	protein_coding	AT5g03040/F15A17_70 [Source:UniProtKB/TrEMBL;Acc:Q93ZH7]	-
AT3G28480	773.096	723.753	605.427	453.827	358.538	387.897	700.759	400.088	0.807449	4.56094e-06	0.000103299	-	3	10675986	10678388	-	1420	protein_coding	Oxoglutarate/iron-dependent oxygenase [Source:UniProtKB/TrEMBL;Acc:F4J0A6]	-
AT5G15860	735.252	722.801	655.95	438.733	478.051	429.344	704.668	448.709	0.65059	4.653e-06	0.000105281	ICME	5	5178157	5181761	-	2534	protein_coding	Isoprenylcysteine alpha-carbonyl methylesterase ICME [Source:UniProtKB/Swiss-Prot;Acc:Q94AS5]	Abhydrolase_3
AT5G66640	339.513	187.604	192.675	108.677	52.4179	57.3875	239.931	72.8275	1.71708	4.68728e-06	0.000105952	DAR3	5	26599351	26602034	+	2191	protein_coding	DA1-related protein 3 [Source:TAIR;Acc:AT5G66640]	-
AT2G33080	17.3	29.5215	12.845	0	0	0	19.8888	0	6.70084	4.70749e-06	0.000106304	AtRLP28	2	14031998	14034433	+	2436	protein_coding	-	-
AT3G46110	234.632	184.747	183.255	101.633	45.0794	57.3875	200.878	68.0334	1.55926	4.74313e-06	0.000107004	-	3	16931991	16933909	+	1825	protein_coding	At3g46110 [Source:UniProtKB/TrEMBL;Acc:Q8GY65]	-
AT3G04320	6.48752	18.0938	43.6729	161.003	84.917	184.915	22.7514	143.612	-2.64359	4.77778e-06	0.00010768	-	3	1143694	1144672	+	979	protein_coding	Kunitz family trypsin and protease inhibitor protein [Source:UniProtKB/TrEMBL;Acc:A0A1I9LR55]	-
AT1G06150	1564.57	1520.83	1465.18	1071.68	1064.08	1079.74	1516.86	1071.83	0.500744	4.80173e-06	0.000108114	EMB1444	1	1868989	1873730	-	2986	protein_coding	basic helix-loop-helix (bHLH) DNA-binding superfamily protein [Source:TAIR;Acc:AT1G06150]	-
AT3G11840	284.369	325.689	250.905	155.972	101.691	73.3285	286.988	110.33	1.37745	4.86789e-06	0.000109489	PUB24	3	3736578	3738208	-	1371	protein_coding	E3 ubiquitin-protein ligase PUB24 [Source:UniProtKB/Swiss-Prot;Acc:Q9SF15]	U-box
AT4G17340	539.545	1588.45	1270.8	7689.91	3721.67	7071.42	1132.93	6161	-2.44295	4.87231e-06	0.000109489	TIP2-2	4	9698940	9700472	+	1353	protein_coding	TIP2 [Source:UniProtKB/TrEMBL;Acc:A0A178UVY8]	-
AT5G55730	1208.84	955.163	1060.14	1597.96	1906.96	1664.24	1074.71	1723.05	-0.681447	4.8789e-06	0.00010953	FLA1	5	22558044	22560541	-	1755	protein_coding	Fasciclin-like arabinogalactan protein 1 [Source:UniProtKB/Swiss-Prot;Acc:Q9FM65]	-
AT3G19850	909.334	661.853	789.538	1203.5	1348.19	1514.39	786.908	1355.36	-0.784858	4.98293e-06	0.000111757	-	3	6898163	6901334	-	2062	protein_coding	BTB/POZ domain-containing protein At3g19850 [Source:UniProtKB/Swiss-Prot;Acc:Q9LT24]	-
AT4G15396	71.3627	89.5168	109.611	31.1943	25.1606	12.7528	90.1633	23.0359	1.96788	5.02532e-06	0.000112597	CYP702A6	4	8807483	8810512	+	1779	protein_coding	Cytochrome P450, family 702, subfamily A, polypeptide 6 [Source:UniProtKB/TrEMBL;Acc:F4JK32]	p450
AT4G30250	97.3128	103.801	99.3345	22.1379	44.031	20.1919	100.15	28.787	1.79954	5.05264e-06	0.0001131	-	4	14810936	14813107	-	2172	protein_coding	P-loop containing nucleoside triphosphate hydrolases superfamily protein [Source:TAIR;Acc:AT4G30250]	AAA
AT5G52882	3015.61	2899.77	2735.12	4040.17	4845.51	4043.7	2883.5	4309.79	-0.579933	5.19113e-06	0.000115982	-	5	21433859	21439133	-	3557	protein_coding	P-loop containing nucleoside triphosphate hydrolases superfamily protein [Source:UniProtKB/TrEMBL;Acc:F4KHN5]	AAA
AT5G22520	89.744	162.844	83.9205	34.2131	8.38686	6.37639	112.17	16.3255	2.77504	5.19148e-06	0.000115982	-	5	7478860	7479543	+	684	protein_coding	At5g22520 [Source:UniProtKB/TrEMBL;Acc:Q9FK87]	-
AT5G62670	1928.95	1610.35	2086.88	2621.33	3590.63	3618.6	1875.4	3276.85	-0.80497	5.29587e-06	0.000118199	AHA11	5	25159208	25165209	+	3293	protein_coding	ATPase 11, plasma membrane-type [Source:UniProtKB/Swiss-Prot;Acc:Q9LV11]	E1-E2_ATPase
AT4G05030	7.56877	31.4261	26.5463	0	0	0	21.8471	0	6.84059	5.35384e-06	0.000119377	-	4	2576677	2577974	-	554	protein_coding	AT4g05030 protein [Source:UniProtKB/TrEMBL;Acc:Q9S9T4]	-
AT3G58120	2593.93	2144.59	2355.77	3229.12	4712.37	4257.3	2364.76	4066.26	-0.782078	5.36754e-06	0.000119567	BZIP61	3	21520974	21523518	-	2045	protein_coding	BZIP61 [Source:UniProtKB/TrEMBL;Acc:A0A178VLL5]	bZIP_1
AT1G30040	286.532	290.454	476.977	166.034	149.915	147.72	351.321	154.556	1.18611	5.51431e-06	0.000122717	GA2OX2	1	10537457	10540044	+	2382	protein_coding	Gibberellin 2-beta-dioxygenase 2 [Source:UniProtKB/Swiss-Prot;Acc:Q9XFR9]	2OG-FeII_Oxy
AT4G32280	447.639	200.937	362.228	609.799	988.602	1127.56	336.935	908.653	-1.43182	5.53863e-06	0.00012314	IAA29	4	15583332	15584903	+	1283	protein_coding	Auxin-responsive protein [Source:UniProtKB/TrEMBL;Acc:Q2VWA0]	-
AT3G26470	663.889	705.659	692.773	435.714	218.058	263.558	687.44	305.777	1.16819	5.58663e-06	0.000124087	-	3	9685932	9687642	+	1620	protein_coding	Powdery mildew resistance protein, RPW8 domain-containing protein [Source:UniProtKB/TrEMBL;Acc:Q9LIM8]	-
AT1G30360	14192.5	11345.8	13596.8	17729.5	25281.2	24064.5	13045	22358.4	-0.777316	5.6004e-06	0.000124273	ERD4	1	10715482	10718997	+	2783	protein_coding	Hyperosmolality-gated Ca2+ permeable channel 3.1 [Source:UniProtKB/TrEMBL;Acc:A0A097NUQ9]	-
AT1G76490	16578.8	14125.6	14639.9	20142.5	31686.6	28805.4	15114.8	26878.2	-0.830488	5.61755e-06	0.000124533	HMG1	1	28695760	28698852	+	2616	protein_coding	hydroxy methylglutaryl CoA reductase 1 [Source:TAIR;Acc:AT1G76490]	-
AT2G30770	882.302	125.704	58.2306	3.01881	0	0	355.412	1.00627	8.44861	5.63912e-06	0.000124891	CYP71A13	2	13109909	13111988	-	1494	protein_coding	Indoleacetaldoxime dehydratase [Source:UniProtKB/Swiss-Prot;Acc:O49342]	p450
AT5G09440	2106.28	1773.19	1872.8	3551.12	2837.9	2803.49	1917.42	3064.17	-0.676637	5.69038e-06	0.000125905	EXL4	5	2938193	2939715	+	1523	protein_coding	EXL4 [Source:UniProtKB/TrEMBL;Acc:A0A178UJ96]	-
AT2G47260	124.344	201.889	145.576	64.4012	53.4663	28.6938	157.27	48.8537	1.68558	5.74163e-06	0.000126917	WRKY23	2	19404802	19407098	-	1909	protein_coding	WRKY transcription factor 23 [Source:UniProtKB/Swiss-Prot;Acc:O22900]	WRKY
AT1G20850	297.345	297.12	340.82	567.536	467.568	650.392	311.761	561.832	-0.84874	5.75142e-06	0.00012697	XCP2	1	7252111	7253747	+	1378	protein_coding	Cysteine protease XCP2 [Source:UniProtKB/Swiss-Prot;Acc:Q9LM66]	Peptidase_C1
AT2G01990	366.545	366.638	350.24	166.034	196.043	228.487	361.141	196.855	0.87595	5.75508e-06	0.00012697	-	2	464994	466955	-	1145	protein_coding	unknown protein; BEST Arabidopsis thaliana protein match is: unknown protein (TAIR:AT1G14630.1); Ha. [Source:TAIR;Acc:AT2G01990]	-
AT5G45350	1334.27	1664.63	1951.58	896.586	938.28	1032.98	1650.16	955.947	0.788259	5.82727e-06	0.000128327	-	5	18381799	18384069	-	2106	protein_coding	AT5g45350/MFC19_1 [Source:UniProtKB/TrEMBL;Acc:Q39115]	-
AT4G32950	224.901	166.654	142.151	71.4451	74.4334	76.5167	177.902	74.1317	1.26033	5.8277e-06	0.000128327	-	4	15904082	15906099	-	1708	protein_coding	Probable protein phosphatase 2C 61 [Source:UniProtKB/Swiss-Prot;Acc:O82637]	PP2C
AT2G38700	1522.4	1537.02	1828.27	2604.22	2283.32	2611.13	1629.23	2499.56	-0.617055	5.84672e-06	0.000128622	MVD1	2	16180503	16184074	-	1943	protein_coding	Diphosphomevalonate decarboxylase [Source:UniProtKB/TrEMBL;Acc:A0A178VRG6]	GHMP_kinases
AT1G32350	2018.7	31.4261	128.45	4.02508	0	2.12546	726.192	2.05018	8.46493	5.90423e-06	0.000129677	AOX3	1	11666886	11668690	-	1526	protein_coding	AOX1D [Source:UniProtKB/TrEMBL;Acc:A0A384LFI3]	AOX
AT1G77920	1518.08	1579.88	1229.69	956.962	570.307	622.761	1442.55	716.676	1.00873	5.90593e-06	0.000129677	TGA7	1	29298243	29300945	+	1908	protein_coding	Transcription factor TGA7 [Source:UniProtKB/Swiss-Prot;Acc:Q93ZE2]	bZIP_1
AT5G67060	520.083	489.486	471.839	297.856	326.039	277.373	493.802	300.423	0.716251	5.94528e-06	0.000130416	HEC1	5	26765992	26767257	+	1266	protein_coding	HEC1 [Source:UniProtKB/TrEMBL;Acc:A0A178UR10]	HLH
AT1G26930	566.576	661.853	672.221	375.338	395.231	409.152	633.55	393.24	0.689137	5.97801e-06	0.000131009	-	1	9336057	9337938	-	1873	protein_coding	F-box/kelch-repeat protein At1g26930 [Source:UniProtKB/Swiss-Prot;Acc:Q84M94]	Kelch_1
AT4G21650	269.232	171.415	329.688	64.4012	96.4489	113.712	256.778	91.5208	1.48991	5.99136e-06	0.000131177	SBT3.13	4	11501162	11504739	-	2536	protein_coding	Subtilisin-like protease SBT3.13 [Source:UniProtKB/Swiss-Prot;Acc:Q8GUK4]	Peptidase_S8
AT4G30140	813.102	1055.16	964.23	617.849	421.44	376.207	944.163	471.832	1.0006	6.05321e-06	0.000132405	CDEF1	4	14738326	14740742	-	1518	protein_coding	CDEF1 [Source:UniProtKB/TrEMBL;Acc:A0A178V2L8]	Lipase_GDSL
AT5G64870	208.682	143.798	418.746	81.5078	78.6268	63.7639	257.075	74.6328	1.78546	6.20421e-06	0.000135579	FLOT3	5	25929432	25931384	-	1860	protein_coding	Flotillin-like protein 3 [Source:UniProtKB/Swiss-Prot;Acc:Q9LV90]	-
AT4G03380	22.7063	10.4754	11.9886	45.2821	76.5301	99.8968	15.0568	73.903	-2.30705	6.28054e-06	0.00013697	-	4	1485049	1490228	-	603	protein_coding	Uncharacterized protein AT4g03380 [Source:UniProtKB/TrEMBL;Acc:Q9ZQZ3]	-
AT5G36180	43.2501	183.795	196.956	1525.5	704.497	1446.38	141.334	1225.46	-3.1149	6.28193e-06	0.00013697	SCPL1	5	14238935	14242135	+	2256	protein_coding	Serine carboxypeptidase-like 1 [Source:UniProtKB/Swiss-Prot;Acc:Q8RWJ6]	Peptidase_S10
AT5G60250	232.469	127.609	136.157	26.163	62.9015	51.0111	165.412	46.6919	1.82461	6.28568e-06	0.00013697	-	5	24252138	24255900	+	3246	protein_coding	RBR-type E3 ubiquitin transferase [Source:UniProtKB/TrEMBL;Acc:Q9LSS2]	IBR
AT2G16870	194.626	254.266	221.79	119.746	57.6597	63.7639	223.56	80.3899	1.47431	6.32473e-06	0.00013769	-	2	7307970	7311796	-	3547	protein_coding	Disease resistance protein (TIR-NBS-LRR class) family [Source:UniProtKB/TrEMBL;Acc:Q9ZVX6]	NB-ARC
AT1G24530	2327.94	2663.6	2362.62	1651.29	1649.07	1775.83	2451.39	1692.06	0.534923	6.35784e-06	0.00013828	-	1	8692630	8694705	+	2076	protein_coding	F21J9.19 [Source:UniProtKB/TrEMBL;Acc:Q9FYL1]	-
AT1G47740	1036.92	1182.76	1167.18	1632.17	1617.62	1655.74	1128.96	1635.17	-0.533875	6.38218e-06	0.000138678	-	1	17566511	17569297	+	2481	protein_coding	PPPDE putative thiol peptidase family protein [Source:UniProtKB/TrEMBL;Acc:Q8RXP3]	-
AT4G23550	814.183	902.787	644.818	462.884	206.527	211.484	787.263	293.631	1.42201	6.39312e-06	0.000138785	WRKY29	4	12291632	12293367	+	1393	protein_coding	WRKY29 [Source:UniProtKB/TrEMBL;Acc:A0A178V2E9]	WRKY
AT3G11280	1847.86	2139.83	1976.41	1441.98	1251.74	1165.82	1988.04	1286.51	0.627856	6.45023e-06	0.000139893	-	3	3533207	3534994	-	1663	protein_coding	Duplicated homeodomain-like superfamily protein [Source:UniProtKB/TrEMBL;Acc:Q9C773]	Myb_DNA-binding
AT3G11580	326.538	189.509	244.911	124.777	58.708	56.3248	253.653	79.9367	1.66348	6.61004e-06	0.000143224	-	3	3648902	3651726	-	2825	protein_coding	AP2/B3-like transcriptional factor family protein [Source:UniProtKB/TrEMBL;Acc:A0A1I9LT60]	B3
AT5G52760	713.627	778.034	1019.89	86.5391	11.5319	7.43912	837.184	35.1701	4.57183	6.66634e-06	0.000144308	HIPP14	5	21386727	21387714	+	900	protein_coding	Heavy metal-associated isoprenylated plant protein 14 [Source:UniProtKB/Swiss-Prot;Acc:Q9LTE1]	-
AT3G50340	749.308	700.898	745.865	1028.41	1125.94	1306.1	732.024	1153.48	-0.655903	6.69863e-06	0.00014487	-	3	18664838	18666691	-	1854	protein_coding	At3g50340 [Source:UniProtKB/TrEMBL;Acc:Q9SND3]	-
AT5G23240	1413.2	1042.78	1177.46	1898.83	2021.23	2816.24	1211.14	2245.43	-0.890885	6.72421e-06	0.000145271	DJC76	5	7826732	7828724	-	1713	protein_coding	Chaperone protein dnaJ C76, chloroplastic [Source:UniProtKB/Swiss-Prot;Acc:Q9FMX6]	DnaJ
AT3G44480	3520.56	3817.8	3615.43	2471.4	2648.15	2725.91	3651.26	2615.15	0.481624	6.72978e-06	0.000145271	RPP1	3	16090460	16096477	-	5525	protein_coding	Disease resistance protein (TIR-NBS-LRR class) family [Source:UniProtKB/TrEMBL;Acc:A0A1I9LP82]	TIR
AT1G33800	208.682	271.407	241.486	667.156	354.345	642.953	240.525	554.818	-1.20528	6.7676e-06	0.000145951	GXM3	1	12261165	12262750	+	1503	protein_coding	GXMT1 [Source:UniProtKB/TrEMBL;Acc:A0A178W7W0]	-
AT5G20410	374.113	208.555	224.359	440.746	801.994	945.831	269.009	729.524	-1.44069	6.79375e-06	0.000146377	MGD2	5	6896463	6898783	+	1911	protein_coding	Monogalactosyldiacylglycerol synthase 2, chloroplastic [Source:UniProtKB/Swiss-Prot;Acc:O82730]	-
AT3G54990	394.657	346.64	250.905	181.128	133.141	116.901	330.734	143.723	1.2001	6.87711e-06	0.000148035	SMZ	3	20373718	20376522	-	1072	protein_coding	AP2-like ethylene-responsive transcription factor SMZ [Source:UniProtKB/Swiss-Prot;Acc:Q6PV68]	AP2
AT2G01650	1088.82	1124.67	1036.16	767.783	614.338	701.403	1083.22	694.508	0.640912	6.9182e-06	0.000148661	PUX2	2	284509	286529	-	1932	protein_coding	Plant UBX domain-containing protein 2 [Source:UniProtKB/Swiss-Prot;Acc:Q9ZU93]	-
AT3G50410	156.782	131.418	139.582	54.3385	70.24	61.6385	142.594	62.0723	1.19953	6.91914e-06	0.000148661	DOF3.4	3	18709613	18710836	+	1224	protein_coding	OBP1 [Source:UniProtKB/TrEMBL;Acc:A0A178VFT5]	zf-Dof
AT2G30660	27.0313	35.2353	27.4026	2.01254	0	0	29.8898	0.670846	5.43943	7.06612e-06	0.000151678	-	2	13058250	13061675	-	1425	protein_coding	Probable 3-hydroxyisobutyryl-CoA hydrolase 3 [Source:UniProtKB/Swiss-Prot;Acc:Q6NMB0]	-
AT1G57590	25.9501	12.38	26.5463	171.066	46.1277	131.779	21.6254	116.324	-2.42801	7.07461e-06	0.000151718	PAE2	1	21327360	21329944	-	1670	protein_coding	Pectin acetylesterase 2 [Source:UniProtKB/Swiss-Prot;Acc:F4I839]	-
AT4G22212	152.457	391.398	423.028	1059.6	819.816	824.68	322.294	901.366	-1.48196	7.10675e-06	0.000152266	-	4	11753842	11754752	+	790	protein_coding	Defensin-like protein 98 [Source:UniProtKB/Swiss-Prot;Acc:Q94AZ8]	-
AT4G19370	289.776	98.0876	96.7655	45.2821	30.4024	29.7565	161.543	35.147	2.19677	7.16207e-06	0.000153308	-	4	10566068	10567838	-	1152	protein_coding	Chitin synthase, putative (DUF1218) [Source:UniProtKB/TrEMBL;Acc:O65708]	-
AT4G14370	486.564	335.212	532.639	242.511	101.691	108.399	451.471	150.867	1.58042	7.18457e-06	0.000153647	-	4	8279634	8283535	-	3611	protein_coding	Disease resistance protein (TIR-NBS-LRR class) family [Source:TAIR;Acc:AT4G14370]	TIR
AT3G26320	198.951	179.986	128.45	75.4702	25.1606	37.1956	169.129	45.9421	1.8768	7.20117e-06	0.000153859	CYP71B36	3	9644319	9646093	-	1596	protein_coding	Cytochrome P450 71B36 [Source:UniProtKB/Swiss-Prot;Acc:Q9LIP4]	p450
AT4G18890	510.351	371.4	358.803	221.379	181.366	225.299	413.518	209.348	0.980456	7.27411e-06	0.000155273	BEH3	4	10352386	10355555	+	2045	protein_coding	BES1/BZR1 homolog protein 3 [Source:UniProtKB/Swiss-Prot;Acc:O49404]	-
AT5G44572	1374.27	925.642	1150.91	670.175	268.38	290.126	1150.27	409.56	1.48924	7.28103e-06	0.000155277	-	5	17968092	17970342	+	1376	protein_coding	Transmembrane protein [Source:UniProtKB/TrEMBL;Acc:Q0WML3]	-
AT1G31550	204.357	282.835	346.815	104.652	132.093	129.653	278.002	122.133	1.18923	7.45499e-06	0.000158752	-	1	11295446	11297379	-	1469	protein_coding	GDSL esterase/lipase At1g31550 [Source:UniProtKB/Swiss-Prot;Acc:Q9C857]	Lipase_GDSL
AT3G45710	230.307	612.333	498.385	1954.17	835.541	1370.92	447.008	1386.88	-1.63271	7.46144e-06	0.000158752	NPF2.5	3	16782588	16784772	+	1969	protein_coding	Protein NRT1/ PTR FAMILY 2.5 [Source:UniProtKB/Swiss-Prot;Acc:Q9M172]	-
AT1G55290	4.32501	5.71384	5.99432	61.3824	23.0639	40.3838	5.34439	41.61	-2.95368	7.46467e-06	0.000158752	F6'H2	1	20626029	20627513	-	1381	protein_coding	Feruloyl CoA ortho-hydroxylase 2 [Source:UniProtKB/Swiss-Prot;Acc:Q9C899]	2OG-FeII_Oxy
AT2G36410	1895.44	1948.42	1389.83	2630.39	3384.1	3045.79	1744.56	3020.09	-0.792063	7.51411e-06	0.000159656	-	2	15278517	15280726	+	1746	protein_coding	Expressed protein [Source:UniProtKB/TrEMBL;Acc:Q9SJR4]	-
AT5G62280	2825.31	1904.61	1738.35	3237.17	5232.35	5295.59	2156.09	4588.37	-1.08983	7.54035e-06	0.000160066	-	5	25016860	25018265	+	1296	protein_coding	At5g62280 [Source:UniProtKB/TrEMBL;Acc:Q9LVA8]	-
AT1G02220	1360.22	339.021	399.907	98.6144	60.8048	30.8192	699.715	63.4128	3.46312	7.60704e-06	0.000161332	NAC003	1	428650	430720	-	1590	protein_coding	NAC domain-containing protein 3 [Source:UniProtKB/Swiss-Prot;Acc:Q5PP28]	NAM
AT1G57650	18.3813	39.0446	38.5349	3.01881	0	0	31.9869	1.00627	4.95975	7.65834e-06	0.000162271	-	1	21351166	21354311	+	2534	protein_coding	ATP binding protein [Source:UniProtKB/TrEMBL;Acc:F4I847]	LRR_3
AT5G49690	606.583	150.464	238.917	77.4827	97.4973	64.8267	331.988	79.9355	2.05285	7.68259e-06	0.000162635	UGT91C1	5	20189655	20191604	-	1950	protein_coding	UDP-glycosyltransferase 91C1 [Source:UniProtKB/Swiss-Prot;Acc:Q9LTA3]	UDPGT
AT5G28380	0	0	0	25.1567	17.8221	10.6273	0	17.8687	-6.66354	7.69821e-06	0.000162816	-	5	10338539	10341007	-	1603	protein_coding	Tetratricopeptide repeat (TPR)-like superfamily protein [Source:UniProtKB/TrEMBL;Acc:Q3E8X7]	-
AT4G08400	17.3	26.6646	55.6616	340.119	61.8531	219.986	33.2087	207.319	-2.63553	7.81428e-06	0.000165119	-	4	5323606	5325374	-	1769	protein_coding	Extensin-like protein [Source:UniProtKB/TrEMBL;Acc:Q9STM8]	-
AT1G29100	16.2188	20.9507	15.414	0	0	0	17.5278	0	6.51917	7.84203e-06	0.000165553	-	1	10168717	10169916	+	1000	protein_coding	Heavy metal transport/detoxification superfamily protein [Source:TAIR;Acc:AT1G29100]	HMA
AT5G41400	502.783	459.964	544.627	313.956	314.507	297.565	502.458	308.676	0.703257	7.91808e-06	0.000167005	-	5	16569375	16570275	-	901	protein_coding	Putative RING zinc finger protein [Source:UniProtKB/TrEMBL;Acc:Q9FN60]	-
AT2G15970	11636.4	9334.51	8526.5	13919.7	17562.1	18880.5	9832.48	16787.4	-0.771825	7.95201e-06	0.000167567	COR413PM1	2	6949851	6951192	+	1086	protein_coding	WCOR413-like protein [Source:UniProtKB/TrEMBL;Acc:A0A178VY40]	-
AT3G54580	717.952	938.974	1177.46	7725.13	2149.13	5346.6	944.794	5073.62	-2.42482	8.1238e-06	0.000170901	-	3	20200573	20203919	-	3347	protein_coding	Proline-rich extensin-like family protein [Source:UniProtKB/TrEMBL;Acc:F4JCZ1]	-
AT2G18360	436.826	625.665	492.391	295.843	269.428	193.417	518.294	252.896	1.0351	8.12506e-06	0.000170901	-	2	7976700	7979430	-	1371	protein_coding	Alpha/beta-Hydrolases superfamily protein [Source:UniProtKB/TrEMBL;Acc:Q9ASW5]	Abhydrolase_1
AT2G05540	2522.56	2670.27	1886.5	3306.6	6054.27	5256.27	2359.78	4872.38	-1.04608	8.14469e-06	0.000171157	-	2	2033154	2034283	+	824	protein_coding	At2g05540/T20G20.11 [Source:UniProtKB/TrEMBL;Acc:Q9SL13]	-
AT3G54150	1483.48	507.579	417.034	126.79	61.8531	32.9447	802.697	73.8626	3.44115	8.16926e-06	0.000171517	-	3	20050564	20052931	-	1486	protein_coding	Embryonic abundant protein-like [Source:UniProtKB/TrEMBL;Acc:Q9M389]	Methyltransf_11
AT1G33320	4.32501	8.57076	13.7013	44.2758	42.9827	70.1403	8.86569	52.4663	-2.54205	8.34549e-06	0.000175058	CGS2	1	12081009	12083619	+	1447	protein_coding	Probable cystathionine gamma-synthase 2 [Source:UniProtKB/Swiss-Prot;Acc:Q9C876]	Cys_Met_Meta_PP
AT3G17860	335.188	282.835	378.499	554.454	544.098	611.071	332.174	569.874	-0.777819	8.4074e-06	0.000176196	TIFY6B	3	6119707	6123044	+	2749	protein_coding	Protein TIFY 6B [Source:UniProtKB/Swiss-Prot;Acc:Q9LVI4]	Zim
AT5G26170	176.244	238.077	150.714	45.2821	73.3851	86.0813	188.345	68.2495	1.46562	8.51282e-06	0.000178242	WRKY50	5	9146879	9148391	-	1082	protein_coding	Probable WRKY transcription factor 50 [Source:UniProtKB/Swiss-Prot;Acc:Q8VWQ5]	WRKY
AT4G37750	548.195	558.052	641.393	348.169	387.892	331.572	582.547	355.878	0.711789	8.54114e-06	0.000178639	ANT	4	17739514	17742407	+	2154	protein_coding	AP2-like ethylene-responsive transcription factor ANT [Source:UniProtKB/Swiss-Prot;Acc:Q38914]	AP2
AT5G51920	76.7689	89.5168	100.191	18.1128	35.6442	27.631	88.8255	27.1293	1.71495	8.54728e-06	0.000178639	-	5	21097076	21098959	-	1884	protein_coding	Pyridoxal phosphate (PLP)-dependent transferases superfamily protein [Source:UniProtKB/TrEMBL;Acc:Q9FGL6]	Aminotran_5
AT1G47980	14.0563	47.6153	135.3	5.03134	5.24179	0	65.6574	3.42438	4.25799	8.61297e-06	0.000179849	-	1	17691811	17693887	-	1191	protein_coding	unknown protein; FUNCTIONS IN: molecular_function unknown; INVOLVED IN: biological_process unknown; LOCATED IN: endomembrane system; EXPRESSED IN: 6 plant structures; EXPRESSED DURING: 4 anthesis, F mature embryo stage, petal differentiation and exp /.../ stage, E expanded cotyledon stage; BEST Arabidopsis thaliana protein match is: unknown protein (TAIR:AT3G62730.1); Ha. [Source:TAIR;Acc:AT1G479…	-
AT3G62660	2558.24	2289.34	2350.63	3151.63	3944.97	3944.86	2399.41	3680.49	-0.617303	8.64386e-06	0.00018033	GATL7	3	23172754	23174993	+	2240	protein_coding	Probable galacturonosyltransferase-like 7 [Source:UniProtKB/Swiss-Prot;Acc:Q8VYF4]	Glyco_transf_8
AT5G22545	14.0563	19.0461	18.8393	0	0	0	17.3139	0	6.50315	8.65452e-06	0.000180389	-	5	7483159	7483861	+	703	protein_coding	Uncharacterized protein At5g22545 [Source:UniProtKB/TrEMBL;Acc:Q8GWC9]	-
AT1G14960	30.2751	171.415	106.185	1232.68	538.856	1188.13	102.625	986.557	-3.26391	8.76003e-06	0.000182423	-	1	5159192	5160179	-	791	protein_coding	Major latex protein, putative [Source:UniProtKB/TrEMBL;Acc:Q93WB5]	-
AT4G30090	92.9877	93.326	132.731	42.2633	38.7892	28.6938	106.348	36.5821	1.54063	8.80813e-06	0.000183259	-	4	14708624	14711685	-	1659	protein_coding	Golgin family A protein [Source:UniProtKB/TrEMBL;Acc:F4JPI4]	-
AT1G74230	1773.25	1868.43	1775.18	1271.92	1276.9	1337.98	1805.62	1295.6	0.478947	8.84859e-06	0.000183934	RBG5	1	27914602	27917097	+	1283	protein_coding	Glycine-rich RNA-binding protein 5, mitochondrial [Source:UniProtKB/Swiss-Prot;Acc:Q9C909]	RRM_1
AT2G33790	0	6.66615	14.5576	532.316	113.223	467.602	7.0746	371.047	-5.70048	8.8811e-06	0.000184289	AGP30	2	14293561	14295353	-	1137	protein_coding	Non-classical arabinogalactan protein 30 [Source:UniProtKB/Swiss-Prot;Acc:P93013]	-
AT1G49500	2850.18	2463.62	3055.39	3803.7	5922.17	5104.3	2789.73	4943.39	-0.825291	8.88171e-06	0.000184289	-	1	18320490	18322505	-	1428	protein_coding	At1g49500/F13F21_6 [Source:UniProtKB/TrEMBL;Acc:Q9XIB7]	-
AT1G24147	326.538	426.633	271.457	45.2821	6.29015	5.31366	341.543	18.962	4.16821	8.92702e-06	0.00018505	-	1	8542212	8543545	+	933	protein_coding	Transmembrane protein [Source:UniProtKB/TrEMBL;Acc:Q1G3U1]	-
AT5G35735	3931.44	3664.48	3996.5	2896.04	2220.42	2174.35	3864.14	2430.27	0.668922	8.93446e-06	0.00018505	-	5	13900695	13903218	-	1717	protein_coding	Cytochrome b561 and DOMON domain-containing protein At5g35735 [Source:UniProtKB/Swiss-Prot;Acc:Q9FKH6]	Cytochrom_B561
AT2G45470	8474.86	7348	7146.95	10445.1	15410.9	12728.3	7656.6	12861.4	-0.748322	8.94618e-06	0.000185126	FLA8	2	18742477	18744322	-	1846	protein_coding	Fasciclin-like arabinogalactan protein 8 [Source:UniProtKB/Swiss-Prot;Acc:O22126]	-
AT5G24313	6.48752	1.90461	19.6956	129.809	38.7892	94.5831	9.36259	87.727	-3.21071	8.97998e-06	0.000185659	-	5	8276785	8277406	-	622	protein_coding	At5g24313 [Source:UniProtKB/TrEMBL;Acc:Q8L8Z4]	-
AT1G63300	580.633	546.624	625.122	864.385	1482.38	1051.04	584.126	1132.6	-0.954989	9.15749e-06	0.000189159	-	1	23481907	23486220	+	3529	protein_coding	Myosin heavy chain-related protein [Source:UniProtKB/TrEMBL;Acc:Q9C8T4]	-
AT4G01830	7.56877	12.38	5.13799	81.5078	29.354	54.1993	8.36225	55.0204	-2.72366	9.25762e-06	0.000191056	ABCB5	4	785551	790447	-	3853	protein_coding	ABC transporter B family member 5 [Source:UniProtKB/Swiss-Prot;Acc:Q9SYI3]	ABC_membrane
AT1G79680	274.638	65.7092	37.6786	23.1442	7.33851	6.37639	126.009	12.2864	3.35232	9.27363e-06	0.000191215	WAKL10	1	29979973	29982819	-	2595	protein_coding	Wall-associated receptor kinase-like 10 [Source:UniProtKB/Swiss-Prot;Acc:Q8VYA3]	Pkinase
AT1G80760	331.945	221.887	261.181	113.708	128.948	144.532	271.671	129.063	1.07293	9.31399e-06	0.000191875	NIP6-1	1	30350539	30352208	-	1212	protein_coding	Aquaporin NIP6-1 [Source:UniProtKB/Swiss-Prot;Acc:Q9SAI4]	-
AT2G26170	451.964	387.589	442.724	274.711	202.333	235.927	427.425	237.657	0.846124	9.33361e-06	0.000192107	CYP711A1	2	11140809	11143360	+	1816	protein_coding	Cytochrome P450 711A1 [Source:UniProtKB/Swiss-Prot;Acc:B9DFU2]	p450
AT1G65490	276.801	217.126	172.979	106.665	53.4663	37.1956	222.302	65.7755	1.75383	9.40239e-06	0.00019335	-	1	24354646	24355490	+	728	protein_coding	unknown protein; FUNCTIONS IN: molecular_function unknown; INVOLVED IN: biological_process unknown; LOCATED IN: endomembrane system; EXPRESSED IN: 22 plant structures; EXPRESSED DURING: 13 growth stages; BEST Arabidopsis thaliana protein match is: u /.../ protein (TAIR:AT1G65486.1); Ha. [Source:TAIR;Acc:AT1G65490]	-
AT1G03090	2602.58	2350.29	4145.5	4479.91	8750.64	8478.48	3032.79	7236.34	-1.25445	9.41663e-06	0.00019347	MCCA	1	739544	744184	+	2741	protein_coding	Methylcrotonoyl-CoA carboxylase subunit alpha, mitochondrial [Source:UniProtKB/Swiss-Prot;Acc:Q42523]	CPSase_L_D2
AT1G74590	874.734	391.398	454.712	207.291	258.944	195.543	573.615	220.593	1.37765	9.57366e-06	0.00019637	GSTU10	1	28023627	28024860	-	1153	protein_coding	Glutathione S-transferase U10 [Source:UniProtKB/Swiss-Prot;Acc:Q9CA57]	GST_N
AT1G06640	2071.68	3108.33	2726.56	4900.53	4171.42	4390.15	2635.52	4487.36	-0.767541	9.57486e-06	0.00019637	-	1	2031626	2034112	+	2316	protein_coding	1-aminocyclopropane-1-carboxylate oxidase homolog 2 [Source:UniProtKB/Swiss-Prot;Acc:Q9C5K7]	2OG-FeII_Oxy
AT1G11300	386.007	219.031	240.629	132.827	92.2555	117.963	281.889	114.349	1.2995	9.66785e-06	0.000198101	-	1	3794243	3797507	+	2770	protein_coding	G-type lectin S-receptor-like serine/threonine-protein kinase At1g11300 [Source:UniProtKB/Swiss-Prot;Acc:Q9SXB4]	Pkinase_Tyr
AT3G05920	60.5502	154.274	91.6275	419.614	224.349	307.13	102.15	317.031	-1.6322	9.67809e-06	0.000198134	HIPP43	3	1768779	1769806	-	950	protein_coding	Heavy metal-associated isoprenylated plant protein 43 [Source:UniProtKB/Swiss-Prot;Acc:Q9SFF7]	-
AT5G59590	170.838	141.894	174.692	82.5141	73.3851	71.203	162.474	75.7007	1.10128	9.84514e-06	0.000201375	UGT76E2	5	24008865	24010688	-	1740	protein_coding	Glycosyltransferase (Fragment) [Source:UniProtKB/TrEMBL;Acc:W8PUA4]	UDPGT
AT3G01830	71.3627	103.801	56.5179	21.1316	8.38686	2.12546	77.2273	10.548	2.8647	9.96018e-06	0.000203547	CML40	3	296024	299263	+	1303	protein_coding	Probable calcium-binding protein CML40 [Source:UniProtKB/Swiss-Prot;Acc:Q9SGI8]	-
AT1G05650	0	1.90461	0	46.2884	9.43522	53.1366	0.634871	36.2867	-5.83193	1.00842e-05	0.000205899	-	1	1690002	1692179	-	1500	protein_coding	F3F20.10 protein [Source:UniProtKB/TrEMBL;Acc:Q9SYK6]	-
AT1G05810	621.72	712.325	560.898	1050.54	1218.19	924.577	631.648	1064.44	-0.753245	1.01708e-05	0.000207483	ARA	1	1748259	1749526	+	1017	protein_coding	RAB GTPase homolog A5E [Source:TAIR;Acc:AT1G05810]	Ras
AT1G71880	4920.78	4070.16	3978.52	3092.26	2625.09	2719.53	4323.15	2812.29	0.62008	1.01814e-05	0.000207515	SUC1	1	27054030	27056464	+	2210	protein_coding	Sucrose transport protein SUC1 [Source:UniProtKB/Swiss-Prot;Acc:Q39232]	-
AT1G23090	1949.5	1473.22	1555.96	1027.4	1069.33	816.178	1659.56	970.968	0.77282	1.01994e-05	0.000207698	SULTR3;3	1	8184925	8189234	-	2690	protein_coding	Probable sulfate transporter 3.3 [Source:UniProtKB/Swiss-Prot;Acc:Q9SXS2]	Sulfate_transp
AT1G32910	68.1189	39.0446	60.7996	1.00627	7.33851	12.7528	55.9877	7.03252	3.00064	1.03927e-05	0.000211446	-	1	11925320	11927302	+	1895	protein_coding	HXXXD-type acyl-transferase family protein [Source:UniProtKB/TrEMBL;Acc:Q9MAP9]	-
AT1G03520	459.532	428.538	441.867	639.987	696.11	676.96	443.313	671.019	-0.59831	1.04292e-05	0.000212001	-	1	877861	880259	-	2137	protein_coding	Core-2/I-branching beta-1,6-N-acetylglucosaminyltransferase family protein [Source:UniProtKB/TrEMBL;Acc:Q9LR71]	-
AT1G64610	722.277	486.629	609.708	363.263	228.542	294.377	606.205	295.394	1.03629	1.04789e-05	0.000212824	-	1	23998725	24002058	-	2833	protein_coding	Transducin/WD40 repeat-like superfamily protein [Source:UniProtKB/TrEMBL;Acc:Q8VZK1]	WD40
AT1G70990	81.094	77.1368	60.7996	209.304	139.432	166.849	73.0101	171.861	-1.2389	1.05242e-05	0.000213555	-	1	26767250	26768215	-	966	protein_coding	At1g70990 [Source:UniProtKB/TrEMBL;Acc:A0JQ68]	-
AT5G11230	121.1	183.795	166.128	507.16	258.944	386.834	157.008	384.313	-1.29005	1.05666e-05	0.000214227	-	5	3580396	3582090	+	1695	protein_coding	Probable sugar phosphate/phosphate translocator At5g11230 [Source:UniProtKB/Swiss-Prot;Acc:Q9LFN3]	-
AT4G33330	40.0064	31.4261	23.121	85.5329	87.0137	187.041	31.5178	119.862	-1.93268	1.06161e-05	0.000215041	PGSIP3	4	16059754	16063251	-	2311	protein_coding	plant glycogenin-like starch initiation protein 3 [Source:TAIR;Acc:AT4G33330]	Glyco_transf_8
AT3G59350	3122.66	3339.74	4204.59	5197.38	8209.69	6191.48	3555.66	6532.85	-0.877417	1.08914e-05	0.000220423	-	3	21932337	21935231	+	2691	protein_coding	Protein kinase superfamily protein [Source:UniProtKB/TrEMBL;Acc:A0A1I9LM53]	Pkinase_Tyr
AT1G72130	983.94	1018.02	899.149	1370.54	1457.22	1369.86	967.035	1399.21	-0.53337	1.09168e-05	0.000220595	NPF5.11	1	27137102	27139384	+	1962	protein_coding	Protein NRT1/ PTR FAMILY 5.11 [Source:UniProtKB/Swiss-Prot;Acc:Q8RX67]	-
AT5G39240	27.0313	19.9984	29.9716	84.5266	73.3851	76.5167	25.6671	78.1428	-1.6047	1.0919e-05	0.000220595	-	5	15712549	15713158	-	610	protein_coding	unknown protein; BEST Arabidopsis thaliana protein match is: unknown protein (TAIR:AT3G29370.1); Ha. [Source:TAIR;Acc:AT5G39240]	-
AT5G18860	669.295	695.184	889.729	1198.47	1172.06	1320.98	751.403	1230.5	-0.710475	1.09443e-05	0.000220911	-	5	6290358	6295815	+	3572	protein_coding	AT5g18860/F17K4_110 [Source:UniProtKB/TrEMBL;Acc:Q8RY23]	-
AT3G16240	38264.5	31316.6	31498.5	46231	79835.6	61635.3	33693.2	62567.3	-0.892961	1.10294e-05	0.000222435	TIP2-1	3	5505360	5507050	+	1189	protein_coding	Aquaporin TIP2-1 [Source:UniProtKB/Swiss-Prot;Acc:Q41951]	-
AT2G29290	2604.74	1811.29	2199.06	3219.05	3928.2	4352.95	2205.03	3833.4	-0.797997	1.10554e-05	0.000222764	-	2	12585856	12588174	+	1833	protein_coding	Tropinone reductase homolog At2g29290 [Source:UniProtKB/Swiss-Prot;Acc:Q9ZW13]	-
AT3G51060	173	138.084	125.881	30.1881	63.9498	56.3248	145.655	50.1542	1.53847	1.10675e-05	0.000222812	SRS1	3	18964129	18966405	+	1865	protein_coding	Protein SHI RELATED SEQUENCE 1 [Source:UniProtKB/Swiss-Prot;Acc:Q9SD40]	-
AT5G23990	49.7376	90.4691	75.3572	203.266	146.77	482.48	71.8547	277.506	-1.94708	1.10998e-05	0.000223093	ATFRO5	5	8105461	8108642	-	2382	protein_coding	ferric reduction oxidase 5 [Source:TAIR;Acc:AT5G23990]	FAD_binding_8
AT1G69550	1205.6	1056.11	953.954	707.407	685.626	675.898	1071.89	689.644	0.635357	1.11009e-05	0.000223093	-	1	26148021	26153600	-	5244	protein_coding	Disease resistance protein (TIR-NBS-LRR class) [Source:UniProtKB/TrEMBL;Acc:F4I270]	TIR
AT5G62420	4.32501	5.71384	0	63.3949	18.8704	55.2621	3.34628	45.8425	-3.8064	1.11864e-05	0.000224615	-	5	25064793	25066336	+	1218	protein_coding	Aldo/keto reductase family protein [Source:UniProtKB/TrEMBL;Acc:Q9FJK0]	Aldo_ket_red
AT4G36430	1298.58	977.067	995.914	226.411	42.9827	48.8857	1090.52	106.093	3.36099	1.11961e-05	0.000224615	PER49	4	17204385	17206033	-	1375	protein_coding	Peroxidase 49 [Source:UniProtKB/Swiss-Prot;Acc:O23237]	-
AT3G47740	18.3813	16.1892	10.276	121.759	40.886	66.9521	14.9488	76.5322	-2.36519	1.14264e-05	0.000229037	ABCA3	3	17600521	17605128	+	3092	protein_coding	ABC transporter A family member 3 [Source:UniProtKB/Swiss-Prot;Acc:Q1PEH6]	ABC_tran
AT3G46540	1288.85	1040.87	1020.75	688.288	746.431	667.396	1116.82	700.705	0.671797	1.14672e-05	0.000229654	-	3	17133960	17136152	-	1673	protein_coding	ENTH/VHS family protein [Source:UniProtKB/TrEMBL;Acc:Q9SNC4]	-
AT4G08160	15.1375	21.9031	28.259	118.74	66.0466	68.0148	21.7665	84.267	-1.94437	1.16604e-05	0.00023332	XYN3	4	5159033	5162867	-	2621	protein_coding	Endo-1,4-beta-xylanase 3 [Source:UniProtKB/Swiss-Prot;Acc:F4JG10]	-
AT3G57460	443.314	803.747	444.436	57.3573	5.24179	6.37639	563.832	22.9918	4.6142	1.17012e-05	0.000233933	-	3	21262986	21265827	-	1510	protein_coding	Catalytic/ metal ion binding / metalloendopeptidase/ zinc ion binding protein [Source:UniProtKB/TrEMBL;Acc:F4J3D6]	-
AT5G38010	65.9564	113.324	89.0585	262.636	158.302	343.262	89.4465	254.734	-1.50781	1.18473e-05	0.000236648	UGT76E9	5	15158197	15160314	+	1703	protein_coding	UDP-glycosyltransferase 76E9 [Source:UniProtKB/Swiss-Prot;Acc:Q9LS21]	UDPGT
AT5G45970	9.73128	11.4277	8.56332	62.3887	34.5958	47.8229	9.90743	48.2691	-2.28768	1.19697e-05	0.000238885	ARAC2	5	18643540	18645976	+	1045	protein_coding	ROP7 [Source:UniProtKB/TrEMBL;Acc:A0A178UDV3]	Ras
AT1G28190	936.365	478.058	640.536	365.276	229.59	281.624	684.986	292.163	1.22831	1.23732e-05	0.000246724	-	1	9846747	9848015	-	1269	protein_coding	F3H9.15 protein [Source:UniProtKB/TrEMBL;Acc:Q9FZ93]	-
AT3G07520	249.769	314.261	283.446	167.041	148.867	142.406	282.492	152.771	0.887259	1.26062e-05	0.000250963	GLR1.4	3	2394891	2398291	-	2816	protein_coding	Glutamate receptor 1.4 [Source:UniProtKB/Swiss-Prot;Acc:Q8LGN1]	ANF_receptor
AT5G45200	19.4626	18.0938	34.2533	108.677	77.5785	71.203	23.9366	85.8195	-1.83343	1.26076e-05	0.000250963	-	5	18283663	18290478	-	4320	protein_coding	Disease resistance protein (TIR-NBS-LRR class) family [Source:UniProtKB/TrEMBL;Acc:F4KD45]	TIR
AT3G45140	4627.76	5762.41	6886.62	1768.01	2527.59	3652.61	5758.93	2649.41	1.12028	1.26499e-05	0.000251588	LOX2	3	16525245	16529352	+	3252	protein_coding	Lipoxygenase 2, chloroplastic [Source:UniProtKB/Swiss-Prot;Acc:P38418]	Lipoxygenase
AT5G27450	794.721	865.647	846.056	1465.13	1115.45	1415.56	835.475	1332.05	-0.672799	1.26818e-05	0.000252005	MVK	5	9690428	9693289	+	2032	protein_coding	Mevalonate kinase [Source:UniProtKB/TrEMBL;Acc:A0A178UNV0]	GHMP_kinases
AT4G37220	174.082	258.075	196.1	363.263	583.935	409.152	209.419	452.117	-1.1094	1.27548e-05	0.000253235	-	4	17515042	17516162	+	866	protein_coding	Cold-regulated 413 plasma membrane protein 4 [Source:UniProtKB/Swiss-Prot;Acc:O23164]	-
AT5G38340	272.476	339.021	319.412	163.016	95.4006	54.1993	310.303	104.205	1.57311	1.27867e-05	0.00025365	-	5	15320375	15324832	+	4081	protein_coding	Disease resistance protein (TIR-NBS-LRR class) family [Source:UniProtKB/TrEMBL;Acc:Q9FKM9]	TIR
AT5G38910	76.7689	4.76153	32.5406	1.00627	0	0	38.0237	0.335423	6.6721	1.28154e-05	0.000254001	-	5	15578749	15579733	+	880	protein_coding	Putative germin-like protein subfamily 1 member 9 [Source:UniProtKB/Swiss-Prot;Acc:Q9FMB0]	-
AT5G03520	2192.78	2397.91	2028.65	2990.63	3527.72	3264.71	2206.45	3261.02	-0.563682	1.29287e-05	0.000256025	RABE1D	5	883311	885451	+	1316	protein_coding	RAB8C [Source:UniProtKB/TrEMBL;Acc:A0A178UJN5]	Ras
AT1G22740	1230.47	1028.49	1005.33	1499.34	2431.14	2039.38	1088.1	1989.96	-0.871207	1.29839e-05	0.000256897	RABG3B	1	8049090	8050784	+	1059	protein_coding	Ras-related protein RABG3b [Source:UniProtKB/Swiss-Prot;Acc:O04157]	Ras
AT2G45050	410.876	354.258	362.228	561.498	592.322	619.573	375.788	591.131	-0.654598	1.31736e-05	0.000260428	GATA2	2	18582697	18584127	+	1338	protein_coding	GATA transcription factor 2 [Source:UniProtKB/Swiss-Prot;Acc:O49741]	GATA
AT4G18510	16.2188	31.4261	28.259	110.69	61.8531	100.96	25.3013	91.1674	-1.84215	1.32946e-05	0.000262593	CLE2	4	10211577	10212452	+	876	protein_coding	CLE2 [Source:UniProtKB/TrEMBL;Acc:A0A178UVM8]	-
AT1G34440	20.5438	22.8554	9.41965	0	0	0	17.6063	0	6.5229	1.33187e-05	0.000262845	-	1	12591348	12593579	-	1316	protein_coding	unknown protein; BEST Arabidopsis thaliana protein match is: unknown protein (TAIR:AT4G05095.1); Ha. [Source:TAIR;Acc:AT1G34440]	-
AT5G47330	187.057	152.369	80.4952	40.2508	51.3695	37.1956	139.974	42.9386	1.70202	1.33331e-05	0.000262903	-	5	19206829	19208998	+	1573	protein_coding	Alpha/beta-Hydrolases superfamily protein [Source:UniProtKB/TrEMBL;Acc:Q9LVS6]	-
AT4G25434	70.2814	87.6122	67.6502	30.1881	16.7737	15.941	75.1813	20.9676	1.8387	1.34446e-05	0.000264875	ATNUDT10	4	13003568	13005935	-	2138	protein_coding	nudix hydrolase homolog 10 [Source:TAIR;Acc:AT4G25434]	NUDIX
AT2G01880	57.3064	139.037	80.4952	383.388	167.737	393.211	92.2795	314.779	-1.76881	1.37003e-05	0.000269682	PAP7	2	391421	394184	-	1346	protein_coding	Purple acid phosphatase 7 [Source:UniProtKB/Swiss-Prot;Acc:Q8S341]	Metallophos
AT1G69720	59.4689	55.2338	35.9659	13.0815	10.4836	6.37639	50.2229	9.98049	2.32462	1.37241e-05	0.000269919	HO3	1	26226731	26228580	+	1346	protein_coding	Heme oxygenase 3, chloroplastic [Source:UniProtKB/Swiss-Prot;Acc:Q9C9L4]	-
AT2G15042	145.969	179.986	110.467	63.3949	26.2089	46.7602	145.474	45.4547	1.67597	1.37442e-05	0.000270083	-	2	6510841	6512641	+	1726	protein_coding	Leucine-rich repeat (LRR) family protein [Source:TAIR;Acc:AT2G15042]	-
AT3G57010	104.882	205.698	131.875	634.956	264.186	403.838	147.485	434.327	-1.55754	1.37707e-05	0.000270373	SSL8	3	21095600	21097481	-	1550	protein_coding	Protein STRICTOSIDINE SYNTHASE-LIKE 8 [Source:UniProtKB/Swiss-Prot;Acc:Q9M1J7]	Str_synth
AT1G57630	484.401	291.406	184.968	17.1066	0	4.25093	320.258	7.11917	5.48764	1.38191e-05	0.000270998	-	1	21345445	21346157	+	713	protein_coding	Disease resistance protein RPP1-WsB, putative [Source:UniProtKB/TrEMBL;Acc:Q9FVT9]	TIR
AT5G06690	2105.2	1551.31	1708.38	2477.43	3464.82	3614.35	1788.3	3185.54	-0.83316	1.38308e-05	0.000270998	WCRKC1	5	2060435	2062081	-	1275	protein_coding	WCRKC thioredoxin 1 [Source:UniProtKB/TrEMBL;Acc:F4K3Y1]	-
AT5G65390	4036.32	3886.36	3164.15	5345.3	7491.57	5802.52	3695.61	6213.13	-0.749646	1.386e-05	0.000270998	AGP7	5	26128581	26129547	-	967	protein_coding	Classical arabinogalactan protein 7 [Source:UniProtKB/Swiss-Prot;Acc:Q8LG54]	-
AT5G35360	7256.29	6267.13	6551.8	8836.05	11401.9	10233	6691.74	10157	-0.602071	1.38603e-05	0.000270998	CAC2	5	13584104	13588496	+	2201	protein_coding	Acetyl Co-enzyme a carboxylase biotin carboxylase subunit [Source:UniProtKB/TrEMBL;Acc:F4JYE0]	CPSase_L_D2
AT3G14870	310.32	298.072	384.493	201.254	167.737	155.159	330.962	174.717	0.922107	1.38614e-05	0.000270998	-	3	5002271	5005877	+	3529	protein_coding	AT3G14870 protein [Source:UniProtKB/TrEMBL;Acc:Q9LKB7]	-
AT1G45015	4.32501	46.663	44.5293	196.222	150.964	202.982	31.8391	183.389	-2.5173	1.40149e-05	0.000273767	-	1	17021514	17022795	+	800	protein_coding	At1g45015 [Source:UniProtKB/TrEMBL;Acc:Q9MAK7]	-
AT4G25410	38.9251	36.1876	23.9773	103.646	79.6752	103.085	33.03	95.4686	-1.53869	1.4134e-05	0.000275859	BHLH126	4	12985661	12987521	+	1228	protein_coding	Transcription factor bHLH126 [Source:UniProtKB/Swiss-Prot;Acc:Q9STJ6]	HLH
AT1G62640	1537.54	1543.69	1327.31	1992.41	2479.37	2275.31	1469.52	2249.03	-0.614232	1.43488e-05	0.000279814	KAS III	1	23192146	23195103	+	1937	protein_coding	3-oxoacyl-[acyl-carrier-protein] synthase III, chloroplastic [Source:UniProtKB/Swiss-Prot;Acc:P49243]	-
AT1G18140	128.669	66.6615	48.8109	296.849	162.495	434.657	81.3805	298.001	-1.8773	1.44877e-05	0.000282283	LAC1	1	6238839	6241510	-	2010	protein_coding	Laccase-1 [Source:UniProtKB/Swiss-Prot;Acc:Q9LMS3]	-
AT3G09300	2177.64	1886.52	2028.65	2787.36	2949.03	2828.99	2030.94	2855.13	-0.491632	1.45335e-05	0.000282937	ORP3B	3	2857847	2860668	+	1804	protein_coding	ORP3B [Source:UniProtKB/TrEMBL;Acc:A0A178VKM3]	-
AT5G07770	1732.17	1688.44	1474.6	1115.95	1157.39	1063.79	1631.74	1112.38	0.552294	1.45596e-05	0.000283205	-	5	2474059	2479466	+	3410	protein_coding	Actin-binding FH2 protein [Source:TAIR;Acc:AT5G07770]	FH2
AT4G11470	97.3128	53.3292	51.3799	13.0815	0	8.50186	67.3406	7.19445	3.22019	1.47211e-05	0.000286105	CRK31	4	6967709	6970469	+	2329	protein_coding	cysteine-rich RLK (RECEPTOR-like protein kinase) 31 [Source:TAIR;Acc:AT4G11470]	Pkinase_Tyr
AT3G22550	419.526	514.246	478.69	219.367	123.706	266.746	470.82	203.273	1.2121	1.48573e-05	0.000288507	FLZ8	3	7991403	7993588	-	1860	protein_coding	FCS-Like Zinc finger 8 [Source:UniProtKB/Swiss-Prot;Acc:Q8L471]	-
AT5G38250	61.6314	53.3292	52.2363	10.0627	0	0	55.7323	3.35423	4.036	1.49064e-05	0.000289217	LRK10L-2.3	5	15280467	15282769	-	2099	protein_coding	LEAF RUST 10 DISEASE-RESISTANCE LOCUS RECEPTOR-LIKE PROTEIN KINASE-like 2.3 [Source:UniProtKB/Swiss-Prot;Acc:F4KA51]	Pkinase
AT5G52250	356.813	207.603	389.631	696.338	702.4	601.506	318.016	666.748	-1.06789	1.49248e-05	0.00028933	RUP1	5	21216772	21218351	+	1580	protein_coding	WD repeat-containing protein RUP1 [Source:UniProtKB/Swiss-Prot;Acc:Q9LTJ6]	-
AT3G62950	77.8502	12.38	101.904	232.448	397.328	348.576	64.0446	326.117	-2.34713	1.50125e-05	0.000290786	GRXC11	3	23266227	23267090	+	864	protein_coding	Glutaredoxin-C11 [Source:UniProtKB/Swiss-Prot;Acc:Q9LYC6]	-
AT2G32620	17.3	30.4738	17.1266	51.3197	92.2555	141.343	21.6335	94.9729	-2.13287	1.50335e-05	0.000290947	CSLB2	2	13840687	13844425	+	2460	protein_coding	Cellulose synthase-like protein B2 [Source:UniProtKB/Swiss-Prot;Acc:O80899]	-
AT1G70460	91.9065	108.563	105.329	485.022	145.722	356.015	101.933	328.92	-1.68972	1.51097e-05	0.000292176	PERK13	1	26555705	26559322	+	2911	protein_coding	RHS10 [Source:UniProtKB/TrEMBL;Acc:A0A178WB53]	Pkinase_Tyr
AT1G13609	95.1502	85.7076	217.508	7.04388	37.7409	25.5056	132.789	23.4301	2.50671	1.54716e-05	0.000298923	-	1	4662698	4663253	+	501	protein_coding	Defensin-like protein 287 [Source:UniProtKB/Swiss-Prot;Acc:Q2V4N4]	-
AT2G41010	533.058	555.195	786.969	375.338	193.946	250.805	625.074	273.363	1.1933	1.55706e-05	0.000300584	CAMBP25	2	17113798	17115047	-	1250	protein_coding	Calmodulin-binding protein 25 [Source:UniProtKB/Swiss-Prot;Acc:O80683]	-
AT1G15350	1373.19	1364.66	1110.66	1873.67	2240.34	1907.6	1282.84	2007.21	-0.646328	1.56391e-05	0.000301653	-	1	5278027	5279988	-	1503	protein_coding	DUF4050 family protein [Source:UniProtKB/TrEMBL;Acc:Q8L920]	-
AT5G64060	89.744	62.8522	65.9376	12.0752	26.2089	20.1919	72.8446	19.492	1.90237	1.57061e-05	0.000302691	anac103	5	25633455	25635789	-	1747	protein_coding	NAC domain containing protein 103 [Source:UniProtKB/TrEMBL;Acc:Q9FMJ1]	NAM
AT3G30842	14.0563	11.4277	25.69	0	0	0	17.058	0	6.48316	1.57851e-05	0.00030396	ABCG38	3	12593810	12600432	-	4406	protein_coding	ABC transporter G family member 38 [Source:UniProtKB/Swiss-Prot;Acc:Q7PC85]	ABC2_membrane
novel.66	10.8125	6.66615	11.1323	39.2445	46.1277	47.8229	9.537	44.3984	-2.21836	1.58512e-05	0.000304976	-	3	4285642	4286919	-	1109	-	- && - && -	-
AT4G19990	694.164	738.99	726.17	511.185	461.277	418.716	719.775	463.726	0.634141	1.59573e-05	0.000306351	FRS1	4	10832214	10835702	+	3197	protein_coding	FAR1-related sequence 1 [Source:UniProtKB/TrEMBL;Acc:F4JU19]	FAR1
AT4G23570	2694.48	2266.49	3997.36	1844.49	1143.76	1172.19	2986.11	1386.81	1.10653	1.59751e-05	0.000306351	SGT1A	4	12299749	12302935	+	1764	protein_coding	phosphatase-related [Source:TAIR;Acc:AT4G23570]	-
AT3G60330	97.3128	128.561	178.973	593.699	190.801	590.879	134.949	458.46	-1.7625	1.59932e-05	0.000306351	AHA7	3	22298373	22303718	+	3447	protein_coding	Plasma membrane ATPase [Source:UniProtKB/TrEMBL;Acc:A0A1I9LS30]	E1-E2_ATPase
AT2G27930	54.0626	61.8999	41.9603	113.708	144.673	125.402	52.6409	127.928	-1.28392	1.59972e-05	0.000306351	-	2	11891998	11893787	+	1790	protein_coding	PLATZ transcription factor family protein [Source:TAIR;Acc:AT2G27930]	-
AT4G21830	77.8502	216.174	290.297	680.238	446.6	843.809	194.773	656.882	-1.75128	1.6e-05	0.000306351	MSRB7	4	11584346	11585542	-	940	protein_coding	Peptide methionine sulfoxide reductase B7 [Source:UniProtKB/Swiss-Prot;Acc:Q8VY86]	-
AT5G38020	143.807	279.978	205.52	722.501	324.991	699.278	209.768	582.257	-1.4719	1.60025e-05	0.000306351	-	5	15165642	15167864	-	1810	protein_coding	At5g38020 [Source:UniProtKB/TrEMBL;Acc:Q84MB1]	-
AT5G19880	67.0377	41.9015	15.414	6.03761	1.04836	1.06273	41.451	2.71623	3.9141	1.63073e-05	0.000311925	PER58	5	6720384	6722477	-	1250	protein_coding	Peroxidase 58 [Source:UniProtKB/Swiss-Prot;Acc:P59120]	-
AT1G16440	18.3813	38.0923	30.828	110.69	68.1433	126.465	29.1005	101.766	-1.79992	1.67055e-05	0.000319278	RHS3	1	5615808	5617672	+	1573	protein_coding	Serine/threonine-protein kinase RHS3 [Source:UniProtKB/Swiss-Prot;Acc:F4I4F2]	Pkinase
AT5G07180	791.477	503.77	765.561	325.025	386.844	371.956	686.936	361.275	0.927078	1.69439e-05	0.000323564	ERL2	5	2227439	2233587	-	3640	protein_coding	LRR receptor-like serine/threonine-protein kinase ERL2 [Source:UniProtKB/Swiss-Prot;Acc:Q6XAT2]	Pkinase
AT4G28270	1491.05	1006.59	1412.95	734.576	793.607	750.289	1303.53	759.491	0.779185	1.69919e-05	0.000324213	RMA2	4	14007475	14009287	-	1212	protein_coding	E3 ubiquitin-protein ligase RMA2 [Source:UniProtKB/Swiss-Prot;Acc:P93030]	-
AT3G50350	485.482	428.538	310.849	790.927	666.756	785.359	408.29	747.681	-0.874706	1.72428e-05	0.000328462	-	3	18672102	18674022	+	1058	protein_coding	Membrane insertase, putative (DUF1685) [Source:UniProtKB/TrEMBL;Acc:Q9SND2]	-
AT1G02620	44.3314	17.1415	35.9659	80.5015	121.61	153.033	32.4796	118.381	-1.86885	1.72432e-05	0.000328462	-	1	557092	558774	+	1383	protein_coding	Ras-related small GTP-binding family protein [Source:UniProtKB/TrEMBL;Acc:Q3E6Q3]	Arf
AT5G36220	361.138	344.735	363.085	208.298	233.784	192.354	356.319	211.479	0.752603	1.76066e-05	0.000335107	CYP81D1	5	14253673	14256284	-	2511	protein_coding	Cytochrome P450 81D1 [Source:UniProtKB/Swiss-Prot;Acc:Q9FG65]	p450
AT1G10070	819.59	963.734	1139.78	1287.02	3760.46	2521.86	974.367	2523.11	-1.37237	1.78062e-05	0.000338512	BCAT2	1	3288087	3290471	+	1752	protein_coding	Branched-chain-amino-acid aminotransferase 2, chloroplastic [Source:UniProtKB/Swiss-Prot;Acc:Q9M439]	-
AT5G51270	19.4626	19.9984	32.5406	125.784	51.3695	111.587	24.0005	96.2467	-1.99719	1.78235e-05	0.000338512	-	5	20834899	20839061	-	3049	protein_coding	U-box domain-containing protein kinase family protein [Source:TAIR;Acc:AT5G51270]	Pkinase
AT4G34230	3021.02	2083.65	1691.26	1331.29	954.006	1127.56	2265.31	1137.62	0.993237	1.78296e-05	0.000338512	CAD5	4	16386631	16388940	-	1619	protein_coding	Cinnamyl alcohol dehydrogenase 5 [Source:UniProtKB/Swiss-Prot;Acc:O49482]	ADH_N
AT5G25980	299.507	158.083	517.225	936.836	1074.57	774.732	324.938	928.712	-1.51399	1.79125e-05	0.000339807	TGG2	5	9072708	9075777	+	1970	protein_coding	Myrosinase 2 [Source:UniProtKB/Swiss-Prot;Acc:Q9C5C2]	Glyco_hydro_1
AT1G56600	277.882	87.6122	107.898	36.2257	32.4991	46.7602	157.797	38.495	2.03315	1.79884e-05	0.000340966	GOLS2	1	21207537	21209635	+	1435	protein_coding	Galactinol synthase 2 [Source:UniProtKB/Swiss-Prot;Acc:Q9FXB2]	Glyco_transf_8
AT5G64040	42897.6	34499.2	32017.4	51161.7	61330	59260.1	36471.4	57250.6	-0.65055	1.8012e-05	0.000341131	PSAN	5	25628521	25629708	-	1018	protein_coding	Photosystem I reaction center subunit PSI-N, chloroplast, putative / PSI-N, putative (PSAN) [Source:UniProtKB/TrEMBL;Acc:F4KC80]	-
AT4G23160	23.7876	50.4722	27.4026	1.00627	5.24179	0	33.8875	2.08269	4.02702	1.83285e-05	0.000346839	CRK8	4	12129485	12134209	+	4039	protein_coding	cysteine-rich RLK (RECEPTOR-like protein kinase) 8 [Source:TAIR;Acc:AT4G23160]	RVT_2
AT4G10350	2.16251	11.4277	1.71266	50.3134	27.2573	77.5794	5.10095	51.7167	-3.34072	1.838e-05	0.000347528	BRN2	4	6415120	6416961	-	1372	protein_coding	Protein BEARSKIN2 [Source:UniProtKB/Swiss-Prot;Acc:Q9SV87]	NAM
AT4G29810	1698.65	2011.27	1600.48	1249.79	1093.44	1109.49	1770.13	1150.91	0.620904	1.84092e-05	0.000347794	ATMKK2	4	14592963	14595384	-	1676	protein_coding	MAP kinase kinase 2 [Source:TAIR;Acc:AT4G29810]	Pkinase
AT1G73330	1502.94	3543.53	3680.52	6728.92	5721.94	9623.04	2909	7357.97	-1.33857	1.84372e-05	0.000348038	ATDR4	1	27568714	27569823	-	1110	protein_coding	Dr4 protein [Source:UniProtKB/TrEMBL;Acc:Q39091]	-
ATCG00530	160.025	122.848	119.03	281.755	318.701	222.111	133.968	274.189	-1.03637	1.85451e-05	0.000349789	CEMA	Pt	60741	61430	+	690	protein_coding	envelope membrane protein, chloroplastic [Source:UniProtKB/TrEMBL;Acc:A0A1B1W4V5]	-
AT3G63160	7860.71	7560.36	7385.86	9633.01	13491.3	12824	7602.31	11982.8	-0.656456	1.86728e-05	0.000351907	-	3	23333399	23334034	-	636	protein_coding	OEP6 [Source:UniProtKB/TrEMBL;Acc:A0A384KZL8]	-
AT4G12720	3078.33	3274.98	4940.18	2403.98	1314.64	1480.39	3764.5	1733	1.11922	1.87277e-05	0.000352655	AtNUDT7	4	7487225	7490127	+	2125	protein_coding	MutT/nudix family protein [Source:UniProtKB/TrEMBL;Acc:F4JRE7]	NUDIX
AT1G12220	590.364	441.87	614.846	313.956	310.314	323.071	549.027	315.78	0.798061	1.87444e-05	0.000352681	RPS5	1	4144257	4147939	+	3529	protein_coding	Disease resistance protein [Source:UniProtKB/TrEMBL;Acc:Q56YM8]	NB-ARC
AT4G35320	404.389	449.489	369.935	578.605	978.118	791.735	407.938	782.819	-0.940395	1.89885e-05	0.000356981	-	4	16805869	16806830	-	962	protein_coding	AT4g35320/F23E12_120 [Source:UniProtKB/TrEMBL;Acc:Q9ASZ6]	-
AT4G36010	418.445	320.927	357.947	221.379	192.898	207.233	365.773	207.17	0.818826	1.92268e-05	0.000361166	-	4	17039063	17041326	-	1595	protein_coding	Pathogenesis-related thaumatin superfamily protein [Source:UniProtKB/TrEMBL;Acc:O65638]	Thaumatin
AT4G39670	604.42	260.932	323.694	172.072	39.8376	51.0111	396.349	87.6402	2.17521	1.97484e-05	0.00037066	-	4	18409846	18411069	+	1224	protein_coding	ACD11 homolog protein [Source:UniProtKB/Swiss-Prot;Acc:Q8L7U7]	-
AT2G06850	27709.3	23893.4	21936.7	34521.1	49089.4	37802.4	24513.1	40471	-0.723357	2.00383e-05	0.000375796	XTH4	2	2763449	2765743	+	1615	protein_coding	Xyloglucan endotransglucosylase/hydrolase protein 4 [Source:UniProtKB/Swiss-Prot;Acc:Q39099]	-
AT1G07430	43.2501	13.3323	39.3913	0	0	3.1882	31.9912	1.06273	4.9338	2.01863e-05	0.000378262	AIP1	1	2280746	2282828	-	1906	protein_coding	Protein phosphatase 2C 3 [Source:UniProtKB/Swiss-Prot;Acc:Q9LNW3]	PP2C
AT3G17600	6.48752	4.76153	5.13799	66.4137	16.7737	48.8857	5.46235	44.0244	-3.01735	2.02987e-05	0.000380059	IAA31	3	6019973	6021147	-	892	protein_coding	IAA31 [Source:UniProtKB/TrEMBL;Acc:A0A384LMF0]	-
AT5G61420	1381.84	1791.29	1523.41	1042.49	1034.73	995.78	1565.51	1024.33	0.612174	2.09204e-05	0.000391382	MYB28	5	24689069	24691187	-	1979	protein_coding	PMG1 [Source:UniProtKB/TrEMBL;Acc:A0A178UN88]	Myb_DNA-binding
AT4G03330	1.08125	9.52307	6.85066	74.4639	30.4024	40.3838	5.81833	48.4167	-3.03581	2.10121e-05	0.000392777	SYP123	4	1466284	1467750	+	1304	protein_coding	At4g03330 [Source:UniProtKB/TrEMBL;Acc:Q0WPM4]	SNARE
AT2G45750	111.369	166.654	214.083	695.332	245.316	555.809	164.035	498.819	-1.60267	2.12346e-05	0.000396614	-	2	18842516	18845576	+	2268	protein_coding	Probable methyltransferase PMT16 [Source:UniProtKB/Swiss-Prot;Acc:O80844]	-
AT1G08860	15.1375	41.9015	34.2533	4.02508	1.04836	1.06273	30.4308	2.04539	3.88506	2.1348e-05	0.00039841	BON3	1	2841969	2846350	+	2151	protein_coding	Protein BONZAI 3 [Source:UniProtKB/Swiss-Prot;Acc:Q5XQC7]	C2
AT2G21550	218.413	323.784	290.297	137.859	154.109	120.089	277.498	137.352	1.01584	2.15156e-05	0.000401213	-	2	9226917	9230205	+	1787	protein_coding	Bifunctional dihydrofolate reductase-thymidylate synthase [Source:UniProtKB/TrEMBL;Acc:Q9SIK4]	-
AT4G20260	15328.9	15529.3	12357.7	19694.7	27700.8	23205.8	14405.3	23533.8	-0.708161	2.1537e-05	0.000401286	PCAP1	4	10940414	10943561	+	1919	protein_coding	plasma-membrane associated cation-binding protein 1 [Source:TAIR;Acc:AT4G20260]	-
AT1G60260	483.32	497.104	554.903	199.241	338.62	252.93	511.776	263.597	0.95805	2.17539e-05	0.000404999	BGLU5	1	22218787	22221433	-	1634	nontranslating_CDS	beta glucosidase 5 [Source:TAIR;Acc:AT1G60260]	Glyco_hydro_1
AT2G29720	683.352	655.187	533.495	402.508	343.861	263.558	624.011	336.642	0.8892	2.18664e-05	0.000406765	CTF2B	2	12700401	12702443	-	1629	protein_coding	FAD/NAD(P)-binding oxidoreductase family protein [Source:UniProtKB/TrEMBL;Acc:O82384]	FAD_binding_3
AT3G13435	59.4689	124.752	65.9376	310.937	192.898	204.045	83.3862	235.96	-1.50003	2.19553e-05	0.000408089	-	3	4375300	4376127	+	539	protein_coding	At3g13435 [Source:UniProtKB/TrEMBL;Acc:Q8GZ07]	-
AT1G49032	521.164	528.53	512.943	702.376	858.605	882.068	520.879	814.349	-0.644532	2.21101e-05	0.000410635	-	1	18137977	18139131	+	1062	protein_coding	Putative uncharacterized protein [Source:UniProtKB/TrEMBL;Acc:Q8GX22]	-
AT1G06350	350.326	257.123	279.164	146.915	170.882	154.096	295.538	157.298	0.908556	2.21419e-05	0.000410892	-	1	1935227	1936841	-	1238	protein_coding	Delta-9 desaturase-like 4 protein [Source:UniProtKB/Swiss-Prot;Acc:Q9LMI4]	-
AT5G55560	156.782	176.177	114.749	68.4263	63.9498	43.572	149.236	58.6494	1.34488	2.21948e-05	0.000411543	WNK11	5	22506216	22507879	-	1328	protein_coding	Probable serine/threonine-protein kinase WNK11 [Source:UniProtKB/Swiss-Prot;Acc:Q6ICW6]	Pkinase
AT1G28570	502.783	629.475	476.977	332.069	320.798	266.746	536.411	306.537	0.806868	2.23918e-05	0.000414861	-	1	10041576	10044258	-	1599	protein_coding	GDSL esterase/lipase At1g28570 [Source:UniProtKB/Swiss-Prot;Acc:Q9FXJ1]	Lipase_GDSL
AT5G51790	149.213	177.129	179.83	241.505	468.616	458.037	168.724	389.386	-1.20513	2.25e-05	0.000416351	-	5	21039533	21041618	+	1972	protein_coding	basic helix-loop-helix (bHLH) DNA-binding superfamily protein [Source:TAIR;Acc:AT5G51790]	HLH
AT4G06746	248.688	130.466	152.427	81.5078	55.563	43.572	177.194	60.2143	1.55373	2.25084e-05	0.000416351	RAP2-9	4	4073717	4074735	-	1019	protein_coding	Ethylene-responsive transcription factor RAP2-9 [Source:UniProtKB/Swiss-Prot;Acc:Q8W3M3]	AP2
AT3G48390	142.725	53.3292	155.852	240.498	418.295	483.543	117.302	380.779	-1.69836	2.25563e-05	0.000416669	-	3	17920795	17923496	+	2364	protein_coding	AT3g48390/T29H11_90 [Source:UniProtKB/TrEMBL;Acc:Q9STL9]	-
AT5G18910	0	0.952307	5.99432	38.2382	23.0639	43.572	2.31554	34.958	-3.84573	2.25618e-05	0.000416669	-	5	6306599	6309578	-	2113	protein_coding	At5g18910 [Source:UniProtKB/TrEMBL;Acc:Q8GXZ5]	Pkinase_Tyr
AT2G22840	831.483	878.027	763.848	1148.15	1204.56	1222.14	824.453	1191.62	-0.531764	2.2621e-05	0.000417428	GRF1	2	9728480	9731301	+	2114	protein_coding	Growth-regulating factor 1 [Source:UniProtKB/Swiss-Prot;Acc:O81001]	-
AT2G01420	4326.09	3357.83	3115.34	5036.38	6796.5	6417.84	3599.75	6083.57	-0.757218	2.2896e-05	0.000421641	PIN4	2	180033	183764	-	3238	protein_coding	Auxin efflux carrier component [Source:UniProtKB/TrEMBL;Acc:A0A178VZS2]	-
AT1G43800	95.1502	38.0923	103.616	719.482	181.366	211.484	78.9529	370.777	-2.23168	2.29034e-05	0.000421641	S-ACP-DES6	1	16577521	16579722	+	1490	protein_coding	Stearoyl-[acyl-carrier-protein] 9-desaturase 6, chloroplastic [Source:UniProtKB/Swiss-Prot;Acc:Q84VY3]	-
AT3G21330	253.013	286.644	172.979	368.294	653.127	594.067	237.546	538.496	-1.18172	2.29043e-05	0.000421641	BHLH87	3	7507240	7509186	+	1814	protein_coding	Transcription factor bHLH87 [Source:UniProtKB/Swiss-Prot;Acc:Q8S3D2]	HLH
AT5G06760	131.913	143.798	137.013	65.4075	19.9188	23.3801	137.575	36.2355	1.92162	2.30244e-05	0.000423513	LEA46	5	2089445	2090430	-	903	protein_coding	LEA4-5 [Source:UniProtKB/TrEMBL;Acc:A0A178UIZ0]	-
AT4G39350	5832.28	5171.02	6026.87	7594.31	7945.5	8763.29	5676.72	8101.03	-0.513007	2.31084e-05	0.000424718	CESA2	4	18296388	18302192	+	4247	protein_coding	CESA2 [Source:UniProtKB/TrEMBL;Acc:A0A384LAI4]	-
AT1G12805	0	0.952307	3.42533	59.3699	15.7254	22.3174	1.45921	32.4709	-4.40369	2.31569e-05	0.000425271	-	1	4366577	4367136	+	560	protein_coding	Nucleotide binding protein [Source:UniProtKB/TrEMBL;Acc:Q3EDD5]	-
AT4G26950	113.532	61.8999	41.1039	7.04388	6.29015	21.2546	72.1785	11.5296	2.64679	2.32775e-05	0.000427144	-	4	13533391	13534498	-	1108	protein_coding	At4g26950 [Source:UniProtKB/TrEMBL;Acc:Q9SZ34]	-
AT5G53830	581.714	483.772	535.208	243.517	362.732	232.738	533.564	279.662	0.931823	2.34965e-05	0.000430792	VQ33	5	21856948	21858102	+	1155	protein_coding	VQ motif-containing protein 33 [Source:UniProtKB/Swiss-Prot;Acc:Q9FHZ3]	-
AT1G04820	15146.2	14939.8	14585.9	18888.7	20731.3	19487.3	14890.6	19702.4	-0.403983	2.35138e-05	0.000430792	TUBA4	1	1356084	1358547	-	1971	protein_coding	Tubulin alpha-2 chain [Source:UniProtKB/Swiss-Prot;Acc:B9DGT7]	Tubulin
AT3G23570	766.608	679.947	771.555	518.228	332.329	336.886	739.37	395.815	0.900909	2.35955e-05	0.000431945	-	3	8457767	8459990	-	1368	protein_coding	Alpha/beta-Hydrolases superfamily protein [Source:UniProtKB/TrEMBL;Acc:Q94JY3]	-
AT5G55700	1029.35	823.745	1172.32	1402.74	2070.51	2106.33	1008.47	1859.86	-0.882726	2.37669e-05	0.000434738	BAM4	5	22551734	22554964	+	2019	protein_coding	Inactive beta-amylase 4, chloroplastic [Source:UniProtKB/Swiss-Prot;Acc:Q9FM68]	-
AT4G01610	4887.26	4372.99	4415.25	3457.54	2984.68	3238.14	4558.5	3226.79	0.498287	2.38164e-05	0.000435298	CATHB3	4	694582	697206	+	1629	protein_coding	Cathepsin B-like protease 3 [Source:UniProtKB/Swiss-Prot;Acc:Q94K85]	Peptidase_C1
AT1G48210	1630.53	1899.85	1525.13	1215.57	1016.91	981.964	1685.17	1071.48	0.653026	2.38518e-05	0.000435473	-	1	17798431	17802330	+	2962	protein_coding	Protein kinase superfamily protein [Source:UniProtKB/TrEMBL;Acc:F4HWU0]	Pkinase_Tyr
AT3G59700	453.045	316.166	216.652	168.047	102.739	97.7713	328.621	122.852	1.41711	2.38639e-05	0.000435473	LECRK55	3	22052121	22054394	+	2274	protein_coding	L-type lectin-domain containing receptor kinase V.5 [Source:UniProtKB/Swiss-Prot;Acc:Q96285]	Pkinase
AT5G11420	8657.59	7251.81	6262.36	9946.97	15322.8	14154.5	7390.59	13141.4	-0.830433	2.38975e-05	0.000435741	-	5	3644547	3647411	+	1629	protein_coding	Uncharacterized protein At5g11420 [Source:UniProtKB/TrEMBL;Acc:Q9LYE7]	-
AT3G21720	7041.12	2520.76	3524.66	1086.77	1149	613.196	4362.18	949.656	2.19949	2.39456e-05	0.000436272	ICL	3	7652487	7656053	-	2213	protein_coding	Isocitrate lyase [Source:UniProtKB/Swiss-Prot;Acc:P28297]	-
AT3G26820	80.0127	24.76	16.2703	0	0	4.25093	40.3477	1.41698	4.8466	2.40903e-05	0.000438354	-	3	9881128	9885202	+	2040	protein_coding	Esterase/lipase/thioesterase family protein [Source:UniProtKB/TrEMBL;Acc:F4JDQ6]	-
AT3G59270	128.669	113.324	121.599	21.1316	51.3695	47.8229	121.198	40.108	1.59752	2.40979e-05	0.000438354	-	3	21906545	21907872	-	1056	protein_coding	FBD-like domain family protein [Source:UniProtKB/TrEMBL;Acc:Q9LX44]	-
AT5G03925	7.56877	17.1415	26.5463	0	0	0	17.0855	0	6.48719	2.43922e-05	0.000443356	-	5	8666822	8667260	+	439	lncRNA	-	-
AT4G35180	593.608	290.454	83.9205	24.1505	2.09672	4.25093	322.661	10.166	4.98494	2.48023e-05	0.000450454	LHT7	4	16737835	16740601	-	2424	protein_coding	Lysine histidine transporter-like 7 [Source:UniProtKB/Swiss-Prot;Acc:Q84WE9]	Aa_trans
AT2G44180	1442.39	1697.96	1398.39	1090.8	945.619	934.141	1512.91	990.185	0.611371	2.48323e-05	0.000450644	MAP2A	2	18269211	18271941	-	1780	protein_coding	Methionine aminopeptidase 2A [Source:UniProtKB/Swiss-Prot;Acc:Q9FV49]	Peptidase_M24
AT4G35350	86.5002	127.609	104.473	275.718	178.221	253.993	106.194	235.977	-1.15042	2.50299e-05	0.000453872	XCP1	4	16810482	16812077	+	1413	protein_coding	Cysteine protease XCP1 [Source:UniProtKB/Swiss-Prot;Acc:O65493]	Peptidase_C1
AT2G43480	10.8125	13.3323	20.552	74.4639	39.8376	78.6422	14.8989	64.3146	-2.0988	2.5359e-05	0.000459135	PER26	2	18052967	18054417	+	1117	protein_coding	Probable peroxidase 26 [Source:UniProtKB/Swiss-Prot;Acc:O22862]	-
AT1G07110	4263.38	3756.85	4269.67	5319.14	6096.2	6389.14	4096.63	5934.83	-0.534741	2.53601e-05	0.000459135	FKFBP	1	2178022	2184193	-	2789	protein_coding	FKFBP [Source:UniProtKB/TrEMBL;Acc:A0A178W4F2]	-
AT3G51730	3597.33	3401.64	3236.08	4381.29	5482.91	5112.8	3411.68	4992.34	-0.549326	2.56851e-05	0.000464654	-	3	19186666	19188733	+	1142	protein_coding	AT3g51730/T18N14_110 [Source:UniProtKB/TrEMBL;Acc:Q9SCT5]	-
AT2G08820	68.1189	30.4738	29.9716	79.4952	206.527	243.366	42.8548	176.462	-2.04793	2.59293e-05	0.000468704	-	2	15403144	15403901	-	264	lncRNA	-	-
AT5G14090	1242.36	1251.33	1141.49	548.417	858.605	699.278	1211.73	702.1	0.787421	2.6137e-05	0.000472087	LA1	5	4547202	4549675	+	1754	protein_coding	Protein LAZY 1 [Source:UniProtKB/Swiss-Prot;Acc:Q5XV40]	-
AT4G18390	696.327	693.279	556.616	908.661	1163.68	1120.12	648.741	1064.15	-0.714653	2.6356e-05	0.00047567	TCP2	4	10162922	10165583	-	1897	protein_coding	Transcription factor TCP2 [Source:UniProtKB/Swiss-Prot;Acc:Q93V43]	TCP
AT1G13750	1132.07	907.548	805.809	547.41	445.552	614.259	948.476	535.741	0.823382	2.69615e-05	0.000486215	PAP1	1	4715394	4718269	-	2116	protein_coding	Probable inactive purple acid phosphatase 1 [Source:UniProtKB/Swiss-Prot;Acc:Q9LMX4]	Metallophos
AT1G50180	328.701	240.934	148.145	109.683	82.8203	74.3912	239.26	88.9649	1.42436	2.72147e-05	0.000490398	-	1	18583964	18587136	+	2845	protein_coding	Putative disease resistance protein At1g50180 [Source:UniProtKB/Swiss-Prot;Acc:Q9SX38]	NB-ARC
AT1G44180	52.9814	110.468	144.72	33.2069	23.0639	25.5056	102.723	27.2588	1.91636	2.73238e-05	0.000491978	-	1	16807828	16810565	-	1871	protein_coding	Aminoacylase, putative [Source:UniProtKB/TrEMBL;Acc:Q9C6Y8]	Peptidase_M20
AT1G60470	27.0313	25.7123	28.259	1.00627	4.19343	0	27.0009	1.73323	3.96283	2.7449e-05	0.000493846	GOLS4	1	22278975	22280593	-	1350	protein_coding	Galactinol synthase 4 [Source:UniProtKB/Swiss-Prot;Acc:O22693]	Glyco_transf_8
AT2G40200	88.6627	97.1353	47.9546	22.1379	8.38686	22.3174	77.9175	17.6141	2.14225	2.74913e-05	0.000494221	BHLH51	2	16791010	16792376	+	1202	protein_coding	Transcription factor bHLH51 [Source:UniProtKB/Swiss-Prot;Acc:Q9XEF0]	HLH
AT4G18970	3906.57	2526.47	2147.68	4837.13	6827.96	5330.66	2860.24	5665.25	-0.986292	2.76809e-05	0.000497241	-	4	10388722	10391298	-	2093	protein_coding	GDSL-like Lipase/Acylhydrolase superfamily protein [Source:UniProtKB/TrEMBL;Acc:F4JSC9]	Lipase_GDSL
AT1G14250	141.644	86.6599	178.973	36.2257	33.5475	59.513	135.759	43.0954	1.65742	2.77088e-05	0.000497354	APY5	1	4868346	4871488	+	1952	protein_coding	Probable apyrase 5 [Source:UniProtKB/Swiss-Prot;Acc:Q6NQA8]	-
AT1G17490	238.957	259.027	223.503	119.746	129.996	145.594	240.496	131.779	0.868067	2.77784e-05	0.000498213	-	1	6008437	6009420	+	721	protein_coding	At1g17490/F1L3_4 [Source:UniProtKB/TrEMBL;Acc:Q9LNQ6]	-
AT1G53280	1432.66	1687.49	1579.08	1127.02	1064.08	922.451	1566.41	1037.85	0.593946	2.81136e-05	0.000503834	DJ1B	1	19864726	19867389	-	1733	protein_coding	Protein DJ-1 homolog B [Source:UniProtKB/Swiss-Prot;Acc:Q9MAH3]	DJ-1_PfpI
AT3G47470	191032	143011	160536	223816	278476	274787	164860	259027	-0.651866	2.81601e-05	0.000504274	LHCA4	3	17493343	17495033	-	1295	protein_coding	Chlorophyll a-b binding protein, chloroplastic [Source:UniProtKB/TrEMBL;Acc:A0A178VEE6]	-
AT1G79360	59.4689	37.14	65.0812	96.6018	207.575	189.166	53.8967	164.448	-1.60822	2.83008e-05	0.0005064	2026-10-02	1	29853960	29855872	-	1913	protein_coding	Organic cation/carnitine transporter 2 [Source:UniProtKB/Swiss-Prot;Acc:O64515]	Sugar_tr
AT2G31110	516.839	562.813	542.058	383.388	289.347	295.439	540.57	322.725	0.743834	2.8613e-05	0.000511588	TBL40	2	13258329	13262256	-	1586	protein_coding	TBL40 [Source:UniProtKB/TrEMBL;Acc:A0A178VPV0]	-
AT1G72150	25486.2	21559.3	24758.3	30817	42596.9	39252	23934.6	37555.3	-0.649919	2.89392e-05	0.000517018	PATL1	1	27148261	27150994	+	2361	protein_coding	Patellin-1 [Source:UniProtKB/Swiss-Prot;Acc:Q56WK6]	CRAL_TRIO_N
AT1G63220	519.001	710.421	496.673	1182.37	914.168	956.459	575.365	1017.66	-0.822864	2.91381e-05	0.000520169	-	1	23448812	23450530	+	935	protein_coding	C2 domain-containing protein At1g63220 [Source:UniProtKB/Swiss-Prot;Acc:Q9C8S6]	C2
AT3G11110	108.125	67.6138	81.3516	155.972	210.72	213.609	85.6969	193.434	-1.17764	2.95329e-05	0.000526807	ATL66	3	3479673	3480629	+	957	protein_coding	RING-H2 finger protein ATL66 [Source:UniProtKB/Swiss-Prot;Acc:Q9SRM0]	-
AT2G47360	17.3	59.043	33.397	244.523	66.0466	228.487	36.58	179.686	-2.29312	2.96962e-05	0.000529309	-	2	19437648	19438920	+	1273	protein_coding	Transmembrane protein [Source:UniProtKB/TrEMBL;Acc:O22910]	-
AT2G14170	2542.03	3030.24	3125.61	3816.78	5331.95	4934.26	2899.29	4694.33	-0.694981	2.98475e-05	0.000531595	ALDH6B2	2	5977272	5981899	-	2405	protein_coding	Methylmalonate-semialdehyde dehydrogenase [acylating], mitochondrial [Source:UniProtKB/Swiss-Prot;Acc:Q0WM29]	Aldedh
AT5G21150	98.394	61.8999	71.0756	21.1316	28.3057	24.4428	77.1232	24.6267	1.6451	2.99067e-05	0.000532237	AGO9	5	7192239	7198381	+	3075	protein_coding	Protein argonaute 9 [Source:UniProtKB/Swiss-Prot;Acc:Q84VQ0]	Piwi
AT1G65510	271.394	332.355	268.032	169.053	93.3039	68.0148	290.594	110.124	1.39844	2.99388e-05	0.000532396	-	1	24359328	24360081	+	605	protein_coding	unknown protein; FUNCTIONS IN: molecular_function unknown; INVOLVED IN: N-terminal protein myristoylation; LOCATED IN: endomembrane system; EXPRESSED IN: 9 plant structures; EXPRESSED DURING: LP.06 six leaves visible, LP.04 four leaves visible, 4 an /.../, petal differentiation and expansion stage, LP.08 eight leaves visible; BEST Arabidopsis thaliana protein match is: unknown protein (TAIR:AT1G6…	-
AT3G16410	265.988	520.912	590.869	1256.83	769.495	1344.36	459.256	1123.56	-1.28949	3.00618e-05	0.000533789	NSP4	3	5571903	5574758	+	2412	protein_coding	Nitrile-specifier protein 4 [Source:UniProtKB/Swiss-Prot;Acc:O04316]	Kelch_1
AT4G19200	5945.81	7650.83	6932.01	4619.78	4862.28	4529.36	6842.88	4670.48	0.551136	3.00635e-05	0.000533789	-	4	10498748	10500809	+	1189	protein_coding	At4g19200 [Source:UniProtKB/TrEMBL;Acc:Q9M0L8]	-
AT4G29080	589.283	754.227	776.693	307.918	443.455	421.905	706.734	391.093	0.854768	3.01121e-05	0.000534241	IAA27	4	14323296	14325361	-	1435	protein_coding	Auxin-responsive protein IAA27 [Source:UniProtKB/Swiss-Prot;Acc:Q9ZSY8]	-
AT1G58410	217.332	202.841	198.669	122.765	105.884	104.148	206.281	110.932	0.893481	3.02541e-05	0.000536346	RXW24L	1	21701185	21704982	-	3154	protein_coding	Probable disease resistance protein RXW24L [Source:UniProtKB/Swiss-Prot;Acc:Q9C646]	NB-ARC
AT3G54940	17.3	79.9938	108.754	11.069	2.09672	0	68.6827	4.38856	3.95887	3.02848e-05	0.000536477	RD19D	3	20354351	20356363	+	1492	protein_coding	Probable cysteine protease RD19D [Source:UniProtKB/Swiss-Prot;Acc:Q8VYS0]	Peptidase_C1
AT3G46490	933.121	957.068	756.141	1199.47	1618.66	1610.04	882.11	1476.06	-0.743088	3.05451e-05	0.000540672	-	3	17115483	17119790	+	1634	protein_coding	2-oxoglutarate (2OG) and Fe(II)-dependent oxygenase superfamily protein [Source:UniProtKB/TrEMBL;Acc:F4J938]	2OG-FeII_Oxy
AT1G63720	506.026	294.263	333.97	214.335	135.238	143.469	378.086	164.347	1.20007	3.08892e-05	0.000546342	-	1	23635745	23637577	-	1683	protein_coding	At1g63720/F24D7_9 [Source:UniProtKB/TrEMBL;Acc:Q93W23]	-
AT4G23170	815.265	658.044	491.535	355.213	94.3522	127.528	654.948	192.364	1.76645	3.12291e-05	0.00055193	CRK9	4	12134973	12136796	+	1824	protein_coding	Putative cysteine-rich receptor-like protein kinase 9 [Source:UniProtKB/Swiss-Prot;Acc:O65469]	-
AT3G23630	21.6251	56.1861	37.6786	8.05015	3.14507	2.12546	38.4966	4.44023	3.10937	3.13204e-05	0.00055295	IPT7	3	8488695	8490266	+	1572	protein_coding	Adenylate isopentenyltransferase 7, mitochondrial [Source:UniProtKB/Swiss-Prot;Acc:Q94ID1]	IPPT
AT2G33170	1842.45	1550.36	1880.51	1280.98	996.988	1089.3	1757.77	1122.42	0.646984	3.13349e-05	0.00055295	-	2	14056100	14060848	-	4448	protein_coding	Probable leucine-rich repeat receptor-like protein kinase At2g33170 [Source:UniProtKB/Swiss-Prot;Acc:O49318]	Pkinase
AT4G36110	152.457	152.369	140.438	61.3824	71.2883	80.7676	148.421	71.1461	1.06121	3.13668e-05	0.000553089	-	4	17089934	17090873	+	940	protein_coding	SAUR9 [Source:UniProtKB/TrEMBL;Acc:A0A178V0P2]	Auxin_inducible
AT4G02330	3706.53	3135.95	3659.11	1205.51	336.523	395.336	3500.53	645.79	2.43831	3.13942e-05	0.000553149	PME41	4	1032350	1035055	+	1978	protein_coding	Probable pectinesterase/pectinesterase inhibitor 41 [Source:UniProtKB/Swiss-Prot;Acc:Q8RXK7]	-
AT3G47770	7.56877	6.66615	9.41965	65.4075	25.1606	44.6347	7.88486	45.0676	-2.51112	3.15761e-05	0.000555831	ABCA6	3	17617972	17622915	+	3248	protein_coding	ABC transporter A family member 6 [Source:UniProtKB/Swiss-Prot;Acc:Q9STT6]	ABC_tran
AT5G39785	317.888	305.69	309.992	197.229	104.836	100.96	311.19	134.341	1.21049	3.16177e-05	0.000555831	-	5	15928765	15932347	+	2394	protein_coding	Protein of unknown function (DUF1666) [Source:TAIR;Acc:AT5G39785]	-
AT1G78060	1160.18	1240.86	1531.98	837.216	869.089	823.617	1311.01	843.307	0.637226	3.16189e-05	0.000555831	BXL7	1	29349679	29352946	-	2499	protein_coding	Probable beta-D-xylosidase 7 [Source:UniProtKB/Swiss-Prot;Acc:Q9SGZ5]	Glyco_hydro_3_C
AT1G61810	78.9315	219.031	208.089	52.326	58.708	35.0702	168.684	48.7014	1.79383	3.18738e-05	0.000559885	BGLU45	1	22829921	22834728	+	2413	protein_coding	Beta-glucosidase 45 [Source:UniProtKB/TrEMBL;Acc:F4HVG0]	Glyco_hydro_1
AT1G77510	1992.75	2114.12	2090.31	1532.55	1034.73	946.894	2065.73	1171.39	0.818244	3.20504e-05	0.000562556	PDIL1-2	1	29126648	29129700	+	1888	protein_coding	Protein disulfide isomerase-like 1-2 [Source:UniProtKB/Swiss-Prot;Acc:Q9SRG3]	-
AT3G12500	739.577	731.371	735.589	410.558	247.412	462.288	735.513	373.42	0.977916	3.2094e-05	0.000562792	CHI-B	3	3962136	3963984	-	1373	protein_coding	Basic endochitinase B [Source:UniProtKB/Swiss-Prot;Acc:P19171]	-
AT2G29350	575.226	154.274	131.875	11.069	0	1.06273	287.125	4.0439	6.14372	3.21127e-05	0.000562792	SAG13	2	12600914	12602556	+	1368	protein_coding	SAG13 [Source:UniProtKB/TrEMBL;Acc:A0A178VTS8]	-
AT4G25990	254.094	353.306	232.066	478.984	578.694	496.296	279.822	517.991	-0.888592	3.23674e-05	0.000566823	CIL	4	13191085	13194124	-	2776	protein_coding	CCT motif family protein (Fragment) [Source:UniProtKB/TrEMBL;Acc:C0SVJ8]	CCT
AT5G61210	2734.49	2405.53	2562.15	1952.16	1541.09	1461.26	2567.39	1651.5	0.636267	3.26686e-05	0.000571664	SNAP33	5	24623248	24625631	+	1743	protein_coding	SNP33 [Source:UniProtKB/TrEMBL;Acc:A0A178UGR9]	-
AT5G10230	40.0064	68.5661	74.5009	155.972	126.851	274.185	61.0244	185.669	-1.60036	3.28319e-05	0.000574085	ANNAT7	5	3209497	3211483	-	1279	protein_coding	Annexin D7 [Source:UniProtKB/Swiss-Prot;Acc:Q9LX07]	-
AT3G43960	274.638	228.554	285.159	468.921	392.086	477.167	262.783	446.058	-0.76322	3.28608e-05	0.000574154	RDL3	3	15774053	15775873	-	1445	protein_coding	Probable cysteine protease RDL3 [Source:UniProtKB/Swiss-Prot;Acc:Q9LXW3]	Peptidase_C1
AT5G23700	19.4626	26.6646	22.2646	57.3573	69.1916	90.3322	22.7973	72.2937	-1.66163	3.29014e-05	0.000574427	-	5	7992776	7997509	+	2910	protein_coding	unknown protein; BEST Arabidopsis thaliana protein match is: unknown protein (TAIR:AT3G48860.2); Ha. [Source:TAIR;Acc:AT5G23700]	-
AT2G24700	200.032	141.894	219.221	78.489	91.2071	45.6975	187.049	71.7979	1.38094	3.30584e-05	0.00057673	REM10	2	10512884	10515411	-	1956	protein_coding	B3 domain-containing protein REM10 [Source:UniProtKB/Swiss-Prot;Acc:P0DH85]	B3
AT2G40270	1541.87	1317.04	1283.64	990.169	699.255	823.617	1380.85	837.68	0.720524	3.3114e-05	0.000577263	-	2	16821934	16825160	-	2505	protein_coding	Inactive receptor-like serine/threonine-protein kinase At2g40270 [Source:UniProtKB/Swiss-Prot;Acc:Q9SIZ4]	Pkinase_Tyr
AT3G26830	6889.74	776.13	514.656	153.959	35.6442	31.882	2726.84	73.8284	5.20654	3.31851e-05	0.000578063	CYP71B15	3	9887917	9889791	+	1777	protein_coding	Bifunctional dihydrocamalexate synthase/camalexin synthase [Source:UniProtKB/Swiss-Prot;Acc:Q9LW27]	p450
AT2G33830	26778.3	31826.1	31189.3	38147.7	57406	53060.1	29931.2	49537.9	-0.726864	3.34313e-05	0.000581912	DRMH1	2	14308754	14310608	-	1119	protein_coding	DRM2 [Source:UniProtKB/TrEMBL;Acc:A0A178VR62]	-
AT5G14020	19.4626	56.1861	58.2306	206.285	99.594	189.166	44.6264	165.015	-1.87984	3.37105e-05	0.000586328	-	5	4523421	4526167	-	2041	protein_coding	Endosomal targeting BRO1-like domain-containing protein [Source:UniProtKB/TrEMBL;Acc:Q0WSL5]	-
AT5G24810	3157.26	2878.82	2754.82	2231.9	1737.13	1854.47	2930.3	1941.17	0.593833	3.42337e-05	0.00059453	-	5	8516635	8522800	-	3574	protein_coding	ABC1 family protein [Source:UniProtKB/TrEMBL;Acc:F4KIJ2]	Beta-lactamase
AT4G28750	17598.5	13826.5	15887.5	21363.1	23573.4	24363.1	15770.8	23099.9	-0.550652	3.42337e-05	0.00059453	PSAE1	4	14202758	14204061	-	798	protein_coding	Photosystem I reaction center subunit IV A, chloroplastic [Source:UniProtKB/Swiss-Prot;Acc:Q9S831]	-
AT4G14390	40.0064	52.3769	85.6332	17.1066	10.4836	4.25093	59.3388	10.6137	2.48099	3.42798e-05	0.000594882	-	4	8289610	8292203	+	2270	protein_coding	Ankyrin repeat family protein [Source:UniProtKB/TrEMBL;Acc:F4JVF4]	-
AT1G33950	31.3563	239.029	43.6729	14.0878	14.677	4.25093	104.686	11.0052	3.24834	3.46102e-05	0.000600162	IAN7	1	12332834	12340409	-	1203	protein_coding	Immune-associated nucleotide-binding protein 7 [Source:UniProtKB/Swiss-Prot;Acc:Q9C8V2]	-
AT1G53070	285.451	312.357	328.832	122.765	119.513	200.856	308.88	147.711	1.06561	3.48472e-05	0.000603816	-	1	19778133	19779447	+	1315	protein_coding	Lectin-like protein At1g53070 [Source:UniProtKB/Swiss-Prot;Acc:Q9LNN2]	-
AT1G53680	15.1375	40.9492	42.8166	186.16	72.3367	143.469	32.9678	133.988	-2.01554	3.49163e-05	0.000604559	GSTU28	1	20038320	20039164	+	760	protein_coding	Glutathione S-transferase U28 [Source:UniProtKB/Swiss-Prot;Acc:Q9C8M3]	GST_N
AT3G28550	436.826	715.182	964.23	5033.36	1565.2	4521.92	705.413	3706.83	-2.39341	3.51769e-05	0.000608614	-	3	10700562	10704018	-	3457	protein_coding	Proline-rich extensin-like family protein [Source:UniProtKB/TrEMBL;Acc:F4J0B5]	-
AT5G03210	88.6627	52.3769	83.0642	28.1755	15.7254	9.56459	74.7013	17.8218	2.0628	3.52465e-05	0.00060936	-	5	762604	763480	-	877	protein_coding	Arabidopsis thaliana genomic DNA, chromosome 5, P1 clone:MOK16 [Source:UniProtKB/TrEMBL;Acc:Q9FYM8]	-
AT1G74500	11.8938	43.8061	52.2363	164.022	106.933	158.347	35.9787	143.1	-1.98217	3.52861e-05	0.000609587	PRE3	1	27997919	27998821	-	814	protein_coding	Transcription factor PRE3 [Source:UniProtKB/Swiss-Prot;Acc:Q9CA64]	-
AT1G67265	276.801	176.177	196.956	317.981	908.926	562.185	216.645	596.364	-1.46177	3.55904e-05	0.000614382	DVL3	1	25175558	25176230	-	673	protein_coding	DVL3 [Source:UniProtKB/TrEMBL;Acc:Q6X5U0]	-
AT2G37370	8.65002	15.2369	7.70699	89.5579	28.3057	58.4503	10.5313	58.7713	-2.48193	3.57297e-05	0.000616324	-	2	15679107	15684718	+	2674	protein_coding	unknown protein; BEST Arabidopsis thaliana protein match is: unknown protein (TAIR:AT5G13560.1); Ha. [Source:TAIR;Acc:AT2G37370]	-
AT4G04490	1156.94	410.444	312.561	82.5141	14.677	12.7528	626.649	36.6479	4.09455	3.68789e-05	0.00063567	CRK36	4	2231717	2234689	-	2268	protein_coding	Cysteine-rich receptor-like protein kinase 36 [Source:UniProtKB/Swiss-Prot;Acc:Q9XEC6]	Pkinase_Tyr
AT1G67000	25.9501	44.7584	48.8109	9.05642	6.29015	2.12546	39.8398	5.82401	2.77069	3.70705e-05	0.000638495	LRK10L-2.8	1	25003818	25007647	-	3121	protein_coding	LEAF RUST 10 DISEASE-RESISTANCE LOCUS RECEPTOR-LIKE PROTEIN KINASE-like 2.8 [Source:UniProtKB/Swiss-Prot;Acc:Q3ECH2]	Pkinase_Tyr
AT2G32210	215.169	245.695	350.24	107.671	35.6442	11.6901	270.368	51.6683	2.38587	3.7146e-05	0.000639317	-	2	13677986	13678906	+	774	protein_coding	Cysteine-rich/transmembrane domain A-like protein [Source:UniProtKB/TrEMBL;Acc:Q9SKX9]	-
AT1G09970	10634.1	8303.16	12364.6	7302.49	4761.64	5153.19	10434	5739.11	0.862375	3.72356e-05	0.000640381	LRR XI-23	1	3252098	3255782	+	3598	protein_coding	Receptor-like protein kinase 7 [Source:UniProtKB/Swiss-Prot;Acc:F4I2N7]	Pkinase
AT4G27730	1496.45	1265.62	963.374	799.984	649.982	522.864	1241.81	657.61	0.916372	3.73141e-05	0.000641251	OPT6	4	13833807	13836661	-	2621	protein_coding	Oligopeptide transporter 6 [Source:UniProtKB/Swiss-Prot;Acc:Q9T095]	OPT
AT4G23130	650.914	558.052	363.085	291.818	118.464	98.8341	524.017	169.706	1.62517	3.76122e-05	0.000645891	CRK5	4	12117491	12120220	-	2350	protein_coding	cysteine-rich RLK (RECEPTOR-like protein kinase) 5 [Source:TAIR;Acc:AT4G23130]	Pkinase_Tyr
AT1G07410	63.7939	62.8522	45.3856	125.784	124.755	132.842	57.3439	127.793	-1.16077	3.81214e-05	0.000654148	RABA2B	1	2276030	2277524	+	1148	protein_coding	RABA2b [Source:UniProtKB/TrEMBL;Acc:A0A178WHD5]	Ras
AT2G46420	823.915	778.987	650.812	472.946	509.502	435.72	751.238	472.723	0.667337	3.83502e-05	0.000657583	-	2	19053470	19057162	+	2877	protein_coding	At2g46420/F11C10.11 [Source:UniProtKB/TrEMBL;Acc:Q9SKD8]	-
AT4G38932	749.308	1012.3	715.894	1344.38	1606.08	1262.53	825.835	1404.33	-0.765973	3.87115e-05	0.000663283	-	4	18151827	18152597	-	771	lncRNA	Potential natural antisense gene, locus overlaps with AT4G38930 [Source:TAIR;Acc:AT4G38932]	-
AT1G10370	321.132	394.255	289.44	210.31	138.383	157.284	334.942	168.659	0.988768	3.89051e-05	0.000666105	GSTU17	1	3396883	3398358	-	1160	protein_coding	Glutathione S-transferase U17 [Source:UniProtKB/Swiss-Prot;Acc:Q9FUS8]	GST_N
AT2G36120	1944.09	5106.27	5594.42	1997.44	1607.13	1333.73	4214.93	1646.1	1.35656	3.8955e-05	0.000666463	DOT1	2	15165213	15166536	+	1324	protein_coding	Glycine-rich protein DOT1 [Source:UniProtKB/Swiss-Prot;Acc:Q9SIH2]	-
AT3G11690	570.901	636.141	559.185	788.915	984.408	1007.47	588.742	926.931	-0.654653	3.92995e-05	0.000671836	-	3	3694956	3696749	+	1794	protein_coding	At3g11690 [Source:UniProtKB/TrEMBL;Acc:Q9SRM8]	-
AT1G60110	130.832	131.418	103.616	58.3636	20.9672	19.1292	121.955	32.82	1.88958	3.93442e-05	0.000671836	-	1	22168424	22170803	+	2029	protein_coding	Mannose-binding lectin superfamily protein [Source:TAIR;Acc:AT1G60110]	-
AT5G43290	69.2002	48.5676	44.5293	202.26	139.432	104.148	54.099	148.613	-1.46348	3.93566e-05	0.000671836	WRKY49	5	17371808	17373221	-	1142	protein_coding	Probable WRKY transcription factor 49 [Source:UniProtKB/Swiss-Prot;Acc:Q9FHR7]	WRKY
AT4G35100	19043	14776	16989.6	22575.6	35005.7	28409	16936.2	28663.4	-0.759113	3.94349e-05	0.000672673	PIP2-7	4	16708361	16710407	+	1603	protein_coding	Aquaporin PIP2-7 [Source:UniProtKB/Swiss-Prot;Acc:P93004]	-
AT2G36780	288.694	112.372	105.329	54.3385	29.354	51.0111	168.799	44.9012	1.90754	3.96472e-05	0.000675436	UGT73C3	2	15417364	15419391	-	2028	protein_coding	UDP-glycosyltransferase 73C3 [Source:UniProtKB/Swiss-Prot;Acc:Q9ZQ96]	UDPGT
AT1G64920	7.56877	30.4738	28.259	117.733	68.1433	98.8341	22.1005	94.9036	-2.09098	3.96555e-05	0.000675436	UGT79B11	1	24117312	24118993	-	1682	protein_coding	UDP-glycosyltransferase 79B11 [Source:UniProtKB/Swiss-Prot;Acc:Q9XIQ4]	UDPGT
AT5G57200	0	2.85692	2.569	25.1567	17.8221	34.0074	1.80864	25.6621	-3.77753	3.97067e-05	0.000675703	-	5	23177525	23180853	+	2199	protein_coding	Putative clathrin assembly protein At5g57200 [Source:UniProtKB/Swiss-Prot;Acc:Q9LVD8]	-
AT3G05690	352.488	513.293	363.085	216.348	184.511	242.303	409.622	214.387	0.934384	3.973e-05	0.000675703	UNE8	3	1676504	1679061	-	1927	protein_coding	Nuclear factor Y, subunit A2 [Source:UniProtKB/TrEMBL;Acc:A0A1I9LSX7]	CBFB_NFYA
AT2G24360	3558.4	3463.54	3249.78	2648.5	2452.11	2485.73	3423.91	2528.78	0.436978	4.01033e-05	0.000681545	STY13	2	10364451	10366902	-	1882	protein_coding	Serine/threonine-protein kinase STY13 [Source:UniProtKB/Swiss-Prot;Acc:Q9ZQ31]	Pkinase_Tyr
AT5G58010	33.5188	72.3753	76.2136	300.874	98.5456	275.248	60.7026	224.889	-1.88544	4.01327e-05	0.000681545	BHLH82	5	23483366	23485014	-	1323	protein_coding	LRL3 [Source:UniProtKB/TrEMBL;Acc:A0A178UI77]	HLH
AT3G54780	110.288	111.42	149.858	45.2821	44.031	62.7012	123.855	50.6714	1.29242	4.03543e-05	0.000684804	-	3	20278798	20281551	+	2340	protein_coding	Zinc finger (C3HC4-type RING finger) family protein [Source:UniProtKB/TrEMBL;Acc:A0A1I9LN98]	VWA
AT3G49130	49.7376	1.90461	18.8393	0	0	0	23.4938	0	6.93882	4.06363e-05	0.00068908	-	3	18210453	18211708	+	924	protein_coding	SWAP (Suppressor-of-White-APricot)/surp RNA-binding domain-containing protein [Source:UniProtKB/TrEMBL;Acc:Q9SMU9]	-
AT5G17990	3565.97	2088.41	2098.87	1628.14	949.812	970.274	2584.42	1182.74	1.12733	4.06975e-05	0.00068961	PAT1	5	5957080	5960201	+	2105	protein_coding	Anthranilate phosphoribosyltransferase, chloroplastic [Source:UniProtKB/Swiss-Prot;Acc:Q02166]	Glycos_trans_3N
AT1G51000	11.8938	27.6169	8.56332	0	0	0	16.0247	0	6.38946	4.09e-05	0.000692532	-	1	18909913	18910169	+	257	protein_coding	unknown protein; BEST Arabidopsis thaliana protein match is: unknown protein (TAIR:AT1G51020.1); Ha. [Source:TAIR;Acc:AT1G51000]	-
AT1G09170	29.1938	56.1861	42.8166	202.26	85.9654	129.653	42.7322	139.293	-1.70189	4.14024e-05	0.000700523	-	1	2956261	2962546	-	4142	protein_coding	P-loop nucleoside triphosphate hydrolases superfamily protein with CH (Calponin Homology) domain [Source:TAIR;Acc:AT1G09170]	Kinesin
AT5G66440	367.626	312.357	291.153	208.298	131.045	149.845	323.712	163.063	0.987409	4.16566e-05	0.000704306	-	5	26529919	26531176	-	1258	protein_coding	tRNA-methyltransferase non-catalytic subunit trm6MTase subunit [Source:UniProtKB/TrEMBL;Acc:Q9FJZ5]	-
AT3G55990	68.1189	100.944	130.162	265.655	189.753	241.24	99.742	232.216	-1.21428	4.17066e-05	0.000704633	ESK1	3	20780175	20783233	+	2001	protein_coding	Protein ESKIMO 1 [Source:UniProtKB/Swiss-Prot;Acc:Q9LY46]	-
AT3G62570	283.288	245.695	337.395	449.802	603.854	493.108	288.793	515.588	-0.835011	4.18168e-05	0.000705977	-	3	23142485	23144747	+	1974	protein_coding	AT3g62570/T12C14_270 [Source:UniProtKB/TrEMBL;Acc:Q8W591]	-
AT1G29050	414.12	364.733	423.884	918.724	547.243	761.979	400.913	742.648	-0.889532	4.20288e-05	0.000709035	TBL38	1	10136246	10139228	-	1419	protein_coding	Protein trichome birefringence-like 38 [Source:UniProtKB/Swiss-Prot;Acc:Q8VY22]	-
AT1G80120	57.3064	72.3753	73.6446	158.99	119.513	197.668	67.7754	158.724	-1.22461	4.22942e-05	0.000712991	-	1	30138818	30140360	+	1387	protein_coding	Protein LURP-one-related 5 [Source:UniProtKB/Swiss-Prot;Acc:Q9SSC7]	-
AT1G23110	111.369	69.5184	30.828	141.884	282.008	391.085	70.5718	271.659	-1.94957	4.23685e-05	0.00071372	-	1	8196447	8198331	-	1574	protein_coding	Fold protein [Source:UniProtKB/TrEMBL;Acc:Q6DSU0]	-
AT5G11190	18.3813	18.0938	15.414	44.2758	66.0466	66.9521	17.2964	59.0915	-1.77498	4.24182e-05	0.000714034	SHN2	5	3564824	3566260	+	931	protein_coding	Ethylene-responsive transcription factor SHINE 2 [Source:UniProtKB/Swiss-Prot;Acc:Q9LFN7]	AP2
AT2G31540	2.16251	8.57076	6.85066	31.1943	32.4991	49.9484	5.86131	37.8806	-2.67125	4.2754e-05	0.000719161	-	2	13430469	13432065	-	1367	protein_coding	GDSL esterase/lipase At2g31540 [Source:UniProtKB/Swiss-Prot;Acc:Q9SIQ3]	Lipase_GDSL
AT1G03290	1373.19	1299.9	1187.73	958.974	769.495	821.492	1286.94	849.987	0.597825	4.34278e-05	0.000729961	-	1	807361	813216	+	4861	protein_coding	ELKS/Rab6-interacting/CAST family protein [Source:UniProtKB/TrEMBL;Acc:Q9ZVT0]	-
AT1G21550	65.9564	53.3292	141.295	7.04388	16.7737	26.5683	86.8601	16.7953	2.37646	4.35776e-05	0.000731945	CML44	1	7552987	7553975	-	989	protein_coding	Probable calcium-binding protein CML44 [Source:UniProtKB/Swiss-Prot;Acc:Q9LPK5]	efhand
AT1G28600	2230.62	1540.83	1259.66	978.093	883.766	855.499	1677.04	905.786	0.888046	4.41728e-05	0.000741163	-	1	10050957	10053218	-	1656	protein_coding	GDSL esterase/lipase At1g28600 [Source:UniProtKB/Swiss-Prot;Acc:Q94F40]	Lipase_GDSL
AT1G47960	220.576	274.264	268.032	102.639	120.561	158.347	254.291	127.183	1.00156	4.42201e-05	0.000741163	C/VIF1	1	17681157	17683719	-	1807	protein_coding	Cell wall / vacuolar inhibitor of fructosidase 1 [Source:UniProtKB/Swiss-Prot;Acc:F4HWQ8]	-
AT2G20850	912.577	907.548	951.385	604.768	686.674	543.056	923.837	611.499	0.595384	4.42231e-05	0.000741163	SRF1	2	8975313	8979437	-	3026	protein_coding	Protein STRUBBELIG-RECEPTOR FAMILY 1 [Source:UniProtKB/Swiss-Prot;Acc:Q06BH3]	Pkinase_Tyr
AT1G34060	114.613	80.9461	77.9262	28.1755	38.7892	31.882	91.1617	32.9489	1.46599	4.47209e-05	0.000748962	TAR4	1	12396397	12398418	-	1740	protein_coding	Tryptophan aminotransferase-related protein 4 [Source:UniProtKB/Swiss-Prot;Acc:Q93Z38]	-
AT2G16630	509.27	412.349	429.022	258.611	283.057	286.938	450.214	276.202	0.704039	4.53099e-05	0.000758273	-	2	7209108	7211134	+	1520	protein_coding	At2g16630 [Source:UniProtKB/TrEMBL;Acc:Q8RWG5]	-
AT4G24690	15253.2	12855.2	13457.3	10678.5	8891.12	9014.09	13855.2	9527.91	0.540131	4.53491e-05	0.000758378	NBR1	4	12741032	12744670	+	2742	protein_coding	Protein NBR1 homolog [Source:UniProtKB/Swiss-Prot;Acc:Q9SB64]	ZZ
AT2G47800	2051.14	1159.91	1345.3	854.322	452.891	759.853	1518.78	689.022	1.13987	4.5535e-05	0.000760934	ABCC4	2	19574666	19580615	+	5061	protein_coding	ABC transporter C family member 4 [Source:UniProtKB/Swiss-Prot;Acc:Q7DM58]	ABC_tran
AT3G08630	378.438	417.11	387.918	679.232	537.808	663.145	394.489	626.728	-0.667744	4.56453e-05	0.000762223	RER2	3	2620713	2622220	+	1508	protein_coding	Protein RETICULATA-RELATED 2, chloroplastic [Source:UniProtKB/Swiss-Prot;Acc:Q9C9Z3]	-
AT3G44310	24521.7	21130.7	18042.1	11907.2	13940	14961.1	21231.5	13602.8	0.642275	4.57859e-05	0.000763954	NIT1	3	15986624	15989505	+	2471	protein_coding	NITI [Source:UniProtKB/TrEMBL;Acc:A0A384KJ08]	CN_hydrolase
AT3G29370	211.926	85.7076	140.438	236.473	589.177	498.421	146.024	441.357	-1.59733	4.58154e-05	0.000763954	-	3	11278375	11279214	+	840	protein_coding	Uncharacterized protein At3g29370 [Source:UniProtKB/TrEMBL;Acc:Q8LD48]	-
AT3G29630	15.1375	19.9984	15.414	92.5767	35.6442	80.7676	16.85	69.6628	-2.04754	4.61433e-05	0.000768865	UGT79B4	3	11447002	11448675	-	1674	protein_coding	AT3G29630.1 (Fragment) [Source:UniProtKB/TrEMBL;Acc:A0A0K1SB51]	UDPGT
AT5G61440	741.739	557.099	959.092	1356.45	1458.27	1259.34	752.644	1358.02	-0.850905	4.62258e-05	0.000769683	ACHT5	5	24707445	24709396	+	1761	protein_coding	Thioredoxin-like 1-2, chloroplastic [Source:UniProtKB/Swiss-Prot;Acc:Q9XFI1]	-
AT2G38300	108.125	112.372	68.5066	208.298	206.527	194.48	96.3347	203.101	-1.08029	4.63322e-05	0.000770898	-	2	16043948	16046015	-	1586	protein_coding	Myb-like HTH transcriptional regulator family protein [Source:UniProtKB/TrEMBL;Acc:Q8GYE4]	Myb_DNA-binding
AT3G61820	2525.81	2739.79	1941.3	1587.89	1411.09	1547.34	2402.3	1515.44	0.664387	4.66166e-05	0.000775068	-	3	22879720	22881775	-	2056	protein_coding	Eukaryotic aspartyl protease family protein [Source:UniProtKB/TrEMBL;Acc:Q9M356]	-
AT1G25580	657.402	633.284	620.841	420.62	458.132	414.465	637.175	431.073	0.563427	4.70988e-05	0.00078252	SOG1	1	8996714	8999917	-	2017	protein_coding	SUPPRESSOR OF GAMMA RESPONSE 1 [Source:UniProtKB/Swiss-Prot;Acc:Q6NQK2]	NAM
AT5G38900	1405.63	470.439	308.28	108.677	22.0155	28.6938	728.116	53.1288	3.77568	4.73562e-05	0.000786229	-	5	15573505	15575712	-	1277	protein_coding	Thioredoxin superfamily protein [Source:TAIR;Acc:AT5G38900]	DSBA
AT2G39370	122.182	191.414	153.283	71.4451	31.4507	62.7012	155.626	55.199	1.49537	4.75653e-05	0.000788835	MAKR4	2	16443996	16445408	-	1413	protein_coding	Probable membrane-associated kinase regulator 4 [Source:UniProtKB/Swiss-Prot;Acc:O80624]	-
AT2G02100	9540.97	12263.8	11462.9	6769.17	8265.25	6761.1	11089.2	7265.18	0.610152	4.75947e-05	0.000788835	PDF2.2	2	528179	529186	+	753	protein_coding	PDF2.2 [Source:UniProtKB/TrEMBL;Acc:A0A178VVN9]	-
AT2G29120	487.645	381.875	301.429	232.448	163.544	127.528	390.316	174.507	1.15937	4.7616e-05	0.000788835	GLR2.7	2	12511246	12515947	-	3146	protein_coding	Glutamate receptor 2.7 [Source:UniProtKB/Swiss-Prot;Acc:Q8LGN0]	ANF_receptor
AT5G48010	246.526	698.993	584.875	3519.93	1347.14	4909.82	510.131	3258.96	-2.67523	4.78781e-05	0.000792606	THAS1	5	19456837	19461706	+	2656	protein_coding	Thalianol synthase [Source:UniProtKB/Swiss-Prot;Acc:Q9FI37]	-
AT2G42580	2450.12	2283.63	2686.31	3167.73	4932.52	4288.12	2473.35	4129.46	-0.739357	4.80496e-05	0.000794873	TTL3	2	17728479	17731836	+	2827	protein_coding	Inactive TPR repeat-containing thioredoxin TTL3 [Source:UniProtKB/Swiss-Prot;Acc:Q9SIN1]	-
AT1G04700	107.044	89.5168	94.1965	225.404	157.254	205.107	96.9191	195.922	-1.01742	4.81748e-05	0.000796372	-	1	1316139	1321000	+	4109	protein_coding	PB1 domain-containing protein tyrosine kinase [Source:UniProtKB/TrEMBL;Acc:F4I5S1]	Pkinase_Tyr
AT3G26090	848.783	723.753	764.705	548.417	518.937	459.1	779.08	508.818	0.613851	4.84582e-05	0.000800262	RGS1	3	9532613	9535629	+	1894	protein_coding	Regulator of G-protein signaling 1 [Source:UniProtKB/Swiss-Prot;Acc:Q8H1F2]	RGS
AT5G66780	34.6001	21.9031	32.5406	6.03761	2.09672	1.06273	29.6813	3.06569	3.26196	4.84797e-05	0.000800262	-	5	26663500	26664436	+	840	protein_coding	AT5g66780/MUD21_2 [Source:UniProtKB/TrEMBL;Acc:Q9FL02]	-
AT2G21540	1637.02	1436.08	1043.87	1999.46	2890.32	2528.24	1372.32	2472.67	-0.84993	4.92154e-05	0.000811825	SFH3	2	9220505	9224496	-	2561	protein_coding	Phosphatidylinositol/phosphatidylcholine transfer protein SFH3 [Source:UniProtKB/Swiss-Prot;Acc:Q93ZE9]	CRAL_TRIO_N
AT1G22400	2270.63	1331.32	1096.96	706.401	778.93	793.861	1566.31	759.731	1.04329	4.93009e-05	0.000812346	UGT85A1	1	7903660	7906969	-	2023	protein_coding	UDP-glycosyltransferase 85A1 [Source:UniProtKB/Swiss-Prot;Acc:Q9SK82]	UDPGT
AT1G03850	948.259	1353.23	1484.88	833.191	615.386	554.746	1262.12	667.774	0.918681	4.93176e-05	0.000812346	-	1	975871	977911	-	1441	protein_coding	Glutaredoxin family protein [Source:TAIR;Acc:AT1G03850]	-
AT3G23010	118.938	124.752	86.4895	54.3385	28.3057	26.5683	110.06	36.4042	1.59207	4.94661e-05	0.000814209	AtRLP36	3	8174341	8176911	+	2571	protein_coding	-	-
AT5G12250	9616.66	7990.8	8046.95	11274.2	14634	12881.4	8551.47	12929.9	-0.59653	5.00143e-05	0.000822209	TUBB6	5	3960938	3963624	-	1966	protein_coding	Tubulin beta chain [Source:UniProtKB/TrEMBL;Acc:A0A178UPR2]	Tubulin
AT3G63010	658.483	675.185	653.381	471.94	358.538	431.469	662.35	420.649	0.65467	5.00236e-05	0.000822209	GID1B	3	23289243	23291486	+	2039	protein_coding	Gibberellin receptor GID1B [Source:UniProtKB/Swiss-Prot;Acc:Q9LYC1]	Abhydrolase_3
AT3G06035	132.994	178.081	191.818	464.896	250.558	388.96	167.631	368.138	-1.1332	5.04667e-05	0.000828709	-	3	1822904	1824309	-	1070	protein_coding	Uncharacterized protein At3g06035 [Source:UniProtKB/TrEMBL;Acc:Q0WSE0]	-
AT5G51210	24.8688	46.663	34.2533	6.03761	7.33851	4.25093	35.2617	5.87568	2.5863	5.05127e-05	0.000828709	OL3	5	20820068	20820944	+	767	protein_coding	OLEO3 [Source:UniProtKB/TrEMBL;Acc:A0A384LN43]	-
AT5G46520	414.12	387.589	411.896	266.661	140.48	190.229	404.535	199.123	1.0218	5.05271e-05	0.000828709	-	5	18867616	18872494	+	4249	protein_coding	Disease resistance protein (TIR-NBS-LRR class) family [Source:TAIR;Acc:AT5G46520]	TIR
AT5G05730	4167.15	1756.05	1832.55	1302.11	968.683	939.455	2585.25	1070.08	1.27223	5.07497e-05	0.000831768	ASA1	5	1719533	1722933	-	2204	protein_coding	Anthranilate synthase alpha subunit 1 [Source:UniProtKB/TrEMBL;Acc:F4K0T5]	-
AT1G19440	749.308	789.462	776.693	1093.81	1275.85	1044.67	771.821	1138.11	-0.560094	5.08766e-05	0.000833254	KCS4	1	6728747	6730931	+	2185	protein_coding	3-ketoacyl-CoA synthase 4 [Source:UniProtKB/Swiss-Prot;Acc:Q9LN49]	-
AT5G50450	1205.6	723.753	964.23	1516.45	1699.39	2039.38	964.527	1751.74	-0.861316	5.12386e-05	0.000838585	-	5	20543225	20544857	-	1464	protein_coding	F-box protein At5g50450 [Source:UniProtKB/Swiss-Prot;Acc:Q9FK27]	zf-MYND
AT5G26260	1569.98	2907.39	3086.22	6153.33	3780.38	6631.45	2521.2	5521.72	-1.13077	5.13347e-05	0.000839562	-	5	9200271	9202461	+	1585	protein_coding	F9D12.8 protein [Source:UniProtKB/TrEMBL;Acc:O81493]	MATH
AT5G34940	185.975	290.454	289.44	794.952	381.602	586.628	255.29	587.728	-1.20182	5.14372e-05	0.000840283	AtGUS3	5	13235741	13238884	-	2703	protein_coding	Heparanase-like protein 3 [Source:UniProtKB/Swiss-Prot;Acc:Q9FZP1]	-
AT1G49240	10886.1	13960.8	12497.3	19741	18855.8	16634.9	12448.1	18410.6	-0.564576	5.14518e-05	0.000840283	ACT8	1	18215800	18218339	+	1805	protein_coding	Actin-8 [Source:UniProtKB/Swiss-Prot;Acc:Q96293]	Actin
AT5G06320	2987.5	2611.22	3835.51	2176.56	1137.47	1165.82	3144.75	1493.28	1.0744	5.17161e-05	0.000843999	NHL3	5	1930793	1931782	-	990	protein_coding	NHL3 [Source:UniProtKB/TrEMBL;Acc:A0A178UB58]	-
AT5G67600	807.696	900.882	770.699	589.674	546.194	533.491	826.426	556.453	0.570289	5.20868e-05	0.000849447	WIH1	5	26959533	26960399	-	643	protein_coding	Cysteine-rich and transmembrane domain-containing protein WIH1 [Source:UniProtKB/Swiss-Prot;Acc:Q9FJW3]	-
AT1G12710	712.546	598.049	569.461	844.26	1144.81	1141.37	626.685	1043.48	-0.736246	5.24351e-05	0.000854522	AtPP2-A12	1	4326739	4328616	-	1535	protein_coding	phloem protein 2-A12 [Source:TAIR;Acc:AT1G12710]	-
AT1G05020	420.607	339.021	312.561	511.185	697.158	673.772	357.397	627.372	-0.813136	5.26404e-05	0.00085726	AP180	1	1435155	1437763	-	2609	protein_coding	Clathrin coat assembly protein AP180 [Source:UniProtKB/Swiss-Prot;Acc:Q9ZVN6]	-
AT3G14060	128.669	331.403	326.263	118.74	66.0466	49.9484	262.111	78.2449	1.74418	5.28202e-05	0.00085958	-	3	4656782	4657723	-	942	protein_coding	At3g14060 [Source:UniProtKB/TrEMBL;Acc:Q9LVJ2]	-
AT5G42300	3307.55	4130.15	3367.95	2645.48	2190.02	2331.63	3601.89	2389.04	0.592293	5.30111e-05	0.000861996	UBL5	5	16911579	16913991	-	1425	protein_coding	UBL5 [Source:UniProtKB/TrEMBL;Acc:A0A384KQX3]	-
AT5G15350	2646.91	2956.91	2811.34	3745.33	4910.51	3958.68	2805.05	4204.84	-0.58391	5.30436e-05	0.000861996	ENODL17	5	4984919	4986377	-	1007	protein_coding	Lamin-like protein [Source:UniProtKB/Swiss-Prot;Acc:Q39131]	Cu_bind_like
AT1G08890	1500.78	1269.42	1119.23	1761.98	2209.94	2419.84	1296.48	2130.59	-0.717105	5.32353e-05	0.0008645	SUGTL4	1	2848149	2852270	+	1874	protein_coding	Sugar transporter ERD6-like 1 [Source:UniProtKB/Swiss-Prot;Acc:Q9SCW7]	Sugar_tr
AT5G15725	0	0	0.856332	25.1567	11.5319	21.2546	0.285444	19.3144	-5.81355	5.33416e-05	0.000865616	-	5	5127375	5128418	+	595	protein_coding	Transmembrane protein [Source:UniProtKB/TrEMBL;Acc:F4KB79]	-
AT5G56750	1366.7	1185.62	1394.11	1724.74	2545.41	2175.41	1315.48	2148.52	-0.70766	5.36556e-05	0.000870098	NDL1	5	22957629	22960916	+	2009	protein_coding	Protein NDL1 [Source:UniProtKB/Swiss-Prot;Acc:Q9FJT7]	Ndr
AT2G46750	473.589	657.092	733.877	273.705	212.817	55.2621	621.519	180.595	1.78272	5.38918e-05	0.000873313	GULLO2	2	19207991	19211021	-	2340	protein_coding	L-gulonolactone oxidase 2 [Source:UniProtKB/Swiss-Prot;Acc:Q6NQ66]	FAD_binding_4
AT1G08290	56.2251	79.0414	57.3743	20.1254	3.14507	13.8155	64.2136	12.362	2.37375	5.39509e-05	0.000873655	WIP3	1	2609996	2613377	-	1895	protein_coding	Zinc finger protein WIP3 [Source:UniProtKB/Swiss-Prot;Acc:Q9SGD1]	-
AT2G05632	107.044	95.2307	89.9149	161.003	193.946	225.299	97.3965	193.416	-0.991365	5.40205e-05	0.000873834	-	2	2087145	2088183	-	1039	protein_coding	Putative uncharacterized protein [Source:UniProtKB/TrEMBL;Acc:Q0WU16]	-
AT3G01513	34.6001	66.6615	59.0869	194.21	116.368	129.653	53.4495	146.744	-1.45264	5.40379e-05	0.000873834	-	3	201887	202754	-	868	protein_coding	Putative uncharacterized protein [Source:UniProtKB/TrEMBL;Acc:Q6DR30]	-
AT4G37390	1597.01	663.758	1014.75	538.354	406.763	498.421	1091.84	481.179	1.18156	5.42203e-05	0.000876168	YDK1	4	17579618	17582022	+	2170	protein_coding	Auxin-responsive GH3 family protein [Source:TAIR;Acc:AT4G37390]	-
AT3G04000	117.857	102.849	90.7712	45.2821	44.031	44.6347	103.826	44.6493	1.21502	5.49818e-05	0.000887849	ChlADR2	3	1035238	1036672	+	1318	protein_coding	NADPH-dependent aldehyde reductase 2, chloroplastic [Source:UniProtKB/Swiss-Prot;Acc:Q9SQR2]	-
AT5G22410	16.2188	32.3784	88.2022	671.181	202.333	456.975	45.5998	443.496	-3.27814	5.55496e-05	0.000895974	PER60	5	7426310	7427964	+	1275	protein_coding	Peroxidase 60 [Source:UniProtKB/Swiss-Prot;Acc:Q9FMR0]	-
AT5G10450	15629.5	15586.4	15037.2	19322.4	23281.9	20968.8	15417.7	21191	-0.458871	5.55628e-05	0.000895974	GRF6	5	3283853	3286537	-	1815	protein_coding	G-box regulating factor 6 [Source:TAIR;Acc:AT5G10450]	-
AT5G03090	12.975	13.3323	11.1323	49.3072	66.0466	35.0702	12.4799	50.1413	-2.00955	5.63797e-05	0.000908511	-	5	725281	725962	+	294	protein_coding	Mto 1 responding down protein [Source:UniProtKB/TrEMBL;Acc:Q9LYX6]	-
AT5G21170	2260.9	1834.14	2821.61	3273.39	4414.64	4258.37	2305.55	3982.13	-0.788211	5.65642e-05	0.000910846	AKINBETA1	5	7205477	7208613	+	1636	protein_coding	5'-AMP-activated protein kinase beta-2 subunit protein [Source:UniProtKB/TrEMBL;Acc:Q2V357]	-
AT1G23850	150.294	292.358	232.066	74.4639	111.126	94.5831	224.906	93.391	1.26999	5.66318e-05	0.000911296	-	1	8425724	8427235	-	1512	protein_coding	T23E23.1 [Source:UniProtKB/TrEMBL;Acc:Q9LRA9]	-
AT5G14750	99.4753	106.658	83.0642	230.436	154.109	219.986	96.3993	201.51	-1.06565	5.69099e-05	0.000915132	WER	5	4763372	4764834	-	1256	protein_coding	WER1 [Source:UniProtKB/TrEMBL;Acc:A0A384KIP7]	Myb_DNA-binding
AT5G55130	848.783	898.977	848.625	582.63	588.129	641.89	865.462	604.216	0.518588	5.71599e-05	0.00091851	MOCS3	5	22373168	22376138	-	1849	protein_coding	Adenylyltransferase and sulfurtransferase MOCS3 [Source:UniProtKB/Swiss-Prot;Acc:Q9ZNW0]	Rhodanese
AT5G12950	4140.12	2596.94	2554.44	4674.12	6556.43	5969.37	3097.17	5733.31	-0.888664	5.74043e-05	0.000921794	-	5	4092519	4097059	+	3437	protein_coding	Proline-tRNA ligase (DUF1680) [Source:UniProtKB/TrEMBL;Acc:Q9LXU4]	-
AT2G12400	849.865	957.068	1122.65	1560.72	1473.99	1414.5	976.528	1483.07	-0.601972	5.74488e-05	0.000921865	-	2	5004884	5008442	-	2188	protein_coding	Plasma membrane fusion protein [Source:UniProtKB/TrEMBL;Acc:Q8H0U2]	-
AT5G58070	3703.29	3153.09	3380.8	2572.02	2243.49	2432.59	3412.39	2416.03	0.497943	5.75677e-05	0.00092228	TIL	5	23500061	23501416	-	1272	protein_coding	TIL [Source:UniProtKB/TrEMBL;Acc:A0A178US04]	Lipocalin_2
AT3G50950	4591	3624.48	5628.67	3166.73	1802.13	2191.35	4614.72	2386.74	0.951184	5.75707e-05	0.00092228	RPP13L4	3	18935674	18938799	+	2904	protein_coding	Disease resistance RPP13-like protein 4 [Source:UniProtKB/Swiss-Prot;Acc:Q38834]	NB-ARC
AT2G31081	0	0	1.71266	35.2194	15.7254	19.1292	0.570888	23.358	-5.23233	5.75949e-05	0.00092228	CLE4	2	13238021	13238628	+	608	protein_coding	CLAVATA3/ESR (CLE)-related protein 4 [Source:UniProtKB/Swiss-Prot;Acc:Q8S8N0]	-
AT5G45060	1491.05	1357.04	1230.55	976.081	917.313	924.577	1359.54	939.324	0.532741	5.7808e-05	0.000925049	RPS4B	5	18182038	18187081	+	4512	protein_coding	Disease resistance protein RPS4B [Source:UniProtKB/Swiss-Prot;Acc:Q9FHF0]	TIR
AT2G22190	473.589	491.39	473.552	252.574	318.701	322.008	479.51	297.761	0.687987	5.78792e-05	0.000925544	TPPE	2	9433616	9436658	-	1670	protein_coding	Probable trehalose-phosphate phosphatase E [Source:UniProtKB/Swiss-Prot;Acc:Q67X99]	-
AT1G67980	997.996	153.321	170.41	22.1379	16.7737	1.06273	440.576	13.3248	5.04571	5.83998e-05	0.000933221	CCOAMT	1	25487682	25489312	+	1119	protein_coding	Putative caffeoyl-CoA O-methyltransferase At1g67980 [Source:UniProtKB/Swiss-Prot;Acc:Q9C9W3]	-
AT3G52370	387.088	391.398	341.677	590.68	531.517	585.565	373.388	569.254	-0.609445	5.85355e-05	0.00093474	FLA15	3	19417372	19419913	+	1852	protein_coding	FASCICLIN-like arabinogalactan protein 15 [Source:UniProtKB/TrEMBL;Acc:A0A1I9LLN6]	-
AT1G66920	1137.48	679.947	574.599	458.859	169.834	192.354	797.341	273.682	1.54169	5.93788e-05	0.00094755	LRK10L-2.4	1	24965134	24967586	-	2284	protein_coding	LEAF RUST 10 DISEASE-RESISTANCE LOCUS RECEPTOR-LIKE PROTEIN KINASE-like 2.4 [Source:UniProtKB/Swiss-Prot;Acc:F4HQ22]	Pkinase
AT1G03040	1478.07	1405.6	1263.95	1003.25	913.12	980.902	1382.54	965.757	0.517025	5.949e-05	0.000948278	-	1	703847	706689	-	1666	protein_coding	basic helix-loop-helix (bHLH) DNA-binding superfamily protein [Source:TAIR;Acc:AT1G03040]	HLH
AT4G00850	189.219	165.701	153.283	83.5203	96.4489	72.2658	169.401	84.0783	1.00881	5.95445e-05	0.000948278	GIF3	4	357345	359337	+	1485	protein_coding	GRF1-interacting factor 3 [Source:UniProtKB/Swiss-Prot;Acc:Q93VH6]	SSXT
AT4G01110	16.2188	14.2846	20.552	84.5266	35.6442	86.0813	17.0185	68.7507	-2.01084	5.95481e-05	0.000948278	-	4	479963	481160	-	1103	protein_coding	Late embryogenesis abundant hydroxyproline-rich glycoprotein family protein [Source:UniProtKB/TrEMBL;Acc:Q5XV90]	-
AT2G18780	52.9814	69.5184	74.5009	22.1379	23.0639	10.6273	65.6669	18.6097	1.81911	6.0043e-05	0.000955498	-	2	8136740	8138142	-	1403	protein_coding	F-box protein At2g18780 [Source:UniProtKB/Swiss-Prot;Acc:Q84V15]	F-box
AT1G76970	939.609	826.602	590.869	510.178	267.331	269.934	785.693	349.148	1.16913	6.02456e-05	0.000958058	TOL4	1	28922415	28925468	-	2476	protein_coding	TOM1-like protein 4 [Source:UniProtKB/Swiss-Prot;Acc:Q6NQK0]	-
AT1G06573	162.188	155.226	143.864	266.661	342.813	241.24	153.759	283.571	-0.884162	6.06251e-05	0.000963429	-	1	11738297	11739319	-	1023	lncRNA	-	-
AT3G15356	5202.99	3259.75	3974.24	2681.71	2360.9	1764.14	4145.66	2268.91	0.869404	6.09387e-05	0.000967743	LEC	3	5174402	5175523	-	1122	protein_coding	Lectin-like protein LEC [Source:UniProtKB/Swiss-Prot;Acc:Q9LJR2]	-
AT4G17830	1434.82	1554.16	1381.26	1097.84	911.023	998.968	1456.75	1002.61	0.538766	6.10297e-05	0.000968521	-	4	9915813	9918243	+	1635	protein_coding	Peptidase M20/M25/M40 family protein [Source:UniProtKB/TrEMBL;Acc:F4JPZ7]	Peptidase_M20
AT1G52130	4.32501	58.0907	42.8166	2.01254	0	0	35.0774	0.670846	5.67949	6.15397e-05	0.000975941	JAL13	1	19400510	19402789	-	1613	protein_coding	Jacalin-related lectin 13 [Source:UniProtKB/Swiss-Prot;Acc:Q9ZU13]	-
AT1G21410	325.457	282.835	368.223	200.248	172.979	191.292	325.505	188.173	0.79111	6.17219e-05	0.000978156	SKP2A	1	7496998	7499616	+	1619	protein_coding	F-box protein SKP2A [Source:UniProtKB/Swiss-Prot;Acc:Q9LPL4]	F-box
AT4G04330	1947.34	1714.15	1717.8	2248	3383.05	3311.47	1793.1	2980.84	-0.733354	6.21378e-05	0.000984069	RBCX1	4	2116553	2118617	-	726	protein_coding	Chaperonin-like RBCX protein 1, chloroplastic [Source:UniProtKB/Swiss-Prot;Acc:Q94AU9]	-
AT4G14020	624.964	538.053	518.937	378.357	242.171	319.882	560.652	313.47	0.837766	6.24915e-05	0.00098899	-	4	8095050	8095749	-	700	protein_coding	At4g14020 [Source:UniProtKB/TrEMBL;Acc:O23263]	-
AT1G06830	95.1502	90.4691	95.9092	162.009	170.882	210.421	93.8429	181.104	-0.947979	6.274e-05	0.00099224	GRXS11	1	2097106	2097655	+	550	protein_coding	Monothiol glutaredoxin-S11 [Source:UniProtKB/Swiss-Prot;Acc:Q9M9Y9]	-
AT1G50630	550.358	467.583	463.276	803.003	728.609	712.03	493.739	747.881	-0.600431	6.28711e-05	0.000993631	-	1	18751456	18753941	-	2016	protein_coding	Extracellular ligand-gated ion channel protein (DUF3537) [Source:UniProtKB/TrEMBL;Acc:Q9LPT3]	-
AT3G13980	793.64	804.699	800.671	1013.31	1826.24	1534.59	799.67	1458.05	-0.866407	6.31923e-05	0.000997586	-	3	4618939	4620305	-	1367	protein_coding	Protein BIG GRAIN 1-like A [Source:UniProtKB/Swiss-Prot;Acc:Q9LVK2]	-
AT3G01730	0	1.90461	5.13799	35.2194	16.7737	39.3211	2.34754	30.4381	-3.63647	6.3208e-05	0.000997586	-	3	266557	267100	+	544	protein_coding	F28J7.6 protein [Source:UniProtKB/TrEMBL;Acc:Q9S7S5]	-
AT5G62490	23.7876	27.6169	18.8393	3.01881	2.09672	1.06273	23.4146	2.05942	3.49783	6.33171e-05	0.000998623	HVA22B	5	25090091	25091559	+	833	protein_coding	HVA22-like protein b [Source:UniProtKB/Swiss-Prot;Acc:Q9SYX7]	TB2_DP1_HVA22
AT5G61480	805.533	744.704	1181.74	421.627	531.517	535.617	910.658	496.254	0.876711	6.36788e-05	0.00100364	TDR	5	24724337	24728244	-	3732	protein_coding	Leucine-rich repeat receptor-like protein kinase TDR [Source:UniProtKB/Swiss-Prot;Acc:Q9FII5]	Pkinase
AT5G24540	7.56877	31.4261	9.41965	0	0	0	16.1382	0	6.40105	6.37886e-05	0.00100468	BGLU31	5	8384681	8388028	-	1895	protein_coding	Beta-glucosidase 31 [Source:UniProtKB/Swiss-Prot;Acc:Q9FLU9]	Glyco_hydro_1
AT1G53540	27.0313	9.52307	60.7996	0	3.14507	0	32.4513	1.04836	4.96286	6.39523e-05	0.00100657	HSP17.6C	1	19980299	19981199	+	901	protein_coding	17.6 kDa class I heat shock protein 3 [Source:UniProtKB/Swiss-Prot;Acc:P13853]	-
AT1G63000	1865.16	2217.92	1692.97	3473.64	2534.93	3374.17	1925.35	3127.58	-0.700037	6.40838e-05	0.00100795	NRS/ER	1	23342211	23344120	+	1466	protein_coding	Bifunctional dTDP-4-dehydrorhamnose 3,5-epimerase/dTDP-4-dehydrorhamnose reductase [Source:UniProtKB/Swiss-Prot;Acc:Q9LQ04]	-
AT2G37710	3337.83	3535.91	2299.25	2099.08	1516.97	1434.69	3057.66	1683.58	0.860623	6.41788e-05	0.00100876	LECRK41	2	15814531	15817088	-	2558	protein_coding	L-type lectin-domain containing receptor kinase IV.1 [Source:UniProtKB/Swiss-Prot;Acc:O80939]	Pkinase
AT1G17615	12.975	12.38	14.5576	0	0	0	13.3042	0	6.12213	6.4308e-05	0.0010101	-	1	6059389	6060851	+	1379	protein_coding	Disease resistance protein (TIR-NBS class) [Source:UniProtKB/TrEMBL;Acc:Q4PT31]	TIR
AT4G33625	4200.67	3677.81	2728.27	4875.37	8269.45	6684.58	3535.58	6609.8	-0.902807	6.45879e-05	0.0010138	-	4	16152908	16154742	-	1378	protein_coding	At4g33625 [Source:UniProtKB/TrEMBL;Acc:Q8GXK1]	-
AT1G76980	269.232	446.632	263.75	183.141	112.174	132.842	326.538	142.719	1.19351	6.50088e-05	0.00101971	-	1	28925708	28927391	-	1684	protein_coding	At1g76980 [Source:UniProtKB/TrEMBL;Acc:O49284]	-
AT1G29500	356.813	182.843	206.376	399.489	786.268	617.447	248.677	601.068	-1.27497	6.5464e-05	0.00102615	SAUR66	1	10321011	10321978	+	968	protein_coding	Auxin-responsive protein SAUR66 [Source:UniProtKB/Swiss-Prot;Acc:Q9C7Q1]	Auxin_inducible
AT4G17170	2978.85	3001.67	2864.43	3791.62	5465.09	4440.09	2948.32	4565.6	-0.63091	6.55623e-05	0.00102699	RABB1C	4	9644574	9646408	-	1158	protein_coding	RABB1C [Source:UniProtKB/TrEMBL;Acc:A0A178V4V1]	Ras
AT4G33420	1155.86	735.181	1042.16	643.006	482.245	430.406	977.732	518.552	0.91442	6.56691e-05	0.00102797	-	4	16084713	16086388	+	1404	protein_coding	Peroxidase superfamily protein [Source:TAIR;Acc:AT4G33420]	-
AT5G57035	1315.88	996.113	1031.88	768.789	663.611	547.307	1114.63	659.902	0.755459	6.57422e-05	0.00102841	-	5	23080647	23083988	+	2635	protein_coding	U-box domain-containing protein kinase family protein [Source:UniProtKB/TrEMBL;Acc:F4K964]	Pkinase
AT3G04290	2787.47	2554.09	2937.22	1837.45	2135.51	1775.83	2759.59	1916.26	0.526244	6.58222e-05	0.00102896	LTL1	3	1133320	1136397	-	1575	protein_coding	LTL1 [Source:UniProtKB/TrEMBL;Acc:A0A178VLC7]	Lipase_GDSL
AT1G77660	432.501	440.918	417.89	294.837	273.621	276.31	430.436	281.59	0.61175	6.6077e-05	0.00103224	-	1	29185838	29187932	-	1933	protein_coding	Histone H3 K4-specific methyltransferase SET7/9 family protein [Source:UniProtKB/TrEMBL;Acc:Q9CAP2]	MORN
AT4G27830	1699.73	1059.92	734.733	505.147	489.583	606.82	1164.79	533.85	1.12494	6.63836e-05	0.00103633	BGLU10	4	13861649	13864659	-	1906	protein_coding	Beta-glucosidase 10 [Source:UniProtKB/Swiss-Prot;Acc:Q93ZI4]	Glyco_hydro_1
AT3G16920	84.3377	77.1368	107.898	260.624	144.673	215.735	89.7908	207.011	-1.20331	6.68942e-05	0.0010436	CTL2	3	5776264	5778052	-	1612	protein_coding	Chitinase-like protein [Source:UniProtKB/TrEMBL;Acc:A0A1I9LSA0]	-
AT5G45000	112.45	108.563	87.3459	44.2758	15.7254	8.50186	102.786	22.8344	2.16531	6.70301e-05	0.00104501	-	5	18165336	18167533	+	1879	protein_coding	Disease resistance protein (TIR-NBS-LRR class) family [Source:UniProtKB/TrEMBL;Acc:Q56XU3]	TIR
AT1G65570	23.7876	48.5676	32.5406	89.5579	83.8686	244.428	34.9653	139.285	-1.99108	6.71597e-05	0.00104632	-	1	24373874	24375895	-	1467	protein_coding	F5I14.10 [Source:UniProtKB/TrEMBL;Acc:O04474]	-
AT3G21180	8.65002	42.8538	52.2363	263.642	75.4818	202.982	34.58	180.702	-2.37831	6.78726e-05	0.00105671	ACA9	3	7425476	7432365	+	3979	protein_coding	Calcium-transporting ATPase [Source:UniProtKB/TrEMBL;Acc:A0A178VER8]	Cation_ATPase_C
AT2G23790	1222.9	1162.77	1302.48	1623.11	1735.03	1966.05	1229.38	1774.73	-0.529363	6.80833e-05	0.00105927	-	2	10125367	10127589	-	1470	protein_coding	Calcium uniporter protein 2, mitochondrial [Source:UniProtKB/Swiss-Prot;Acc:O64823]	-
AT2G34170	710.383	474.249	572.03	821.115	1151.1	1299.72	585.554	1090.64	-0.897805	6.83947e-05	0.0010634	-	2	14427509	14430860	+	2836	protein_coding	Uncharacterized protein At2g34170 [Source:UniProtKB/TrEMBL;Acc:Q8RYE0]	-
AT2G26300	2280.36	2155.07	2467.09	1703.61	1559.96	1709.94	2300.84	1657.84	0.473009	6.84849e-05	0.00106408	GPA1	2	11196996	11201102	+	2386	protein_coding	Guanine nucleotide-binding protein alpha-1 subunit [Source:UniProtKB/Swiss-Prot;Acc:P18064]	G-alpha
AT4G29450	0	0	0	25.1567	10.4836	7.43912	0	14.3598	-6.34864	6.91111e-05	0.00107255	-	4	14478749	14482626	-	2680	protein_coding	Leucine-rich repeat protein kinase family protein [Source:UniProtKB/TrEMBL;Acc:Q9M0D8]	Pkinase_Tyr
AT2G31740	1126.67	1075.15	1114.09	823.128	787.317	688.65	1105.3	766.365	0.528056	6.91232e-05	0.00107255	-	2	13490794	13495267	-	2927	protein_coding	S-adenosyl-L-methionine-dependent methyltransferases superfamily protein [Source:UniProtKB/TrEMBL;Acc:Q8VYT6]	Methyltransf_11
AT3G50300	14.0563	103.801	80.4952	338.106	192.898	336.886	66.1176	289.297	-2.12531	6.99849e-05	0.00108519	-	3	18643860	18645510	+	1651	protein_coding	HXXXD-type acyl-transferase family protein [Source:UniProtKB/TrEMBL;Acc:F4J0K8]	-
AT4G33300	7481.19	5747.17	7976.73	5099.77	3477.4	3995.87	7068.36	4191.02	0.754046	7.01907e-05	0.00108765	ADR1-L1	4	16050456	16056526	-	4167	protein_coding	Probable disease resistance protein At4g33300 [Source:UniProtKB/Swiss-Prot;Acc:Q9SZA7]	NB-ARC
AT1G79040	100630	80040.4	73263.5	113673	143589	144149	84644.6	133804	-0.660638	7.03414e-05	0.00108925	PSBR	1	29735952	29737009	+	784	protein_coding	Photosystem II 10 kDa polypeptide, chloroplastic [Source:UniProtKB/Swiss-Prot;Acc:P27202]	-
AT4G23410	209.763	249.504	350.24	112.702	142.577	136.03	269.836	130.436	1.0513	7.06613e-05	0.00109347	TET5	4	12223953	12225508	+	1289	protein_coding	TET5 [Source:UniProtKB/TrEMBL;Acc:A0A178UV00]	Tetraspannin
AT5G13930	634.695	927.547	672.221	2117.19	1269.56	1159.44	744.821	1515.4	-1.02474	7.08921e-05	0.0010963	CHS	5	4488476	4490264	+	1703	protein_coding	Chalcone synthase family protein [Source:UniProtKB/TrEMBL;Acc:Q460R0]	Chal_sti_synt_N
AT4G21940	135.157	122.848	82.2079	24.1505	53.4663	36.1329	113.404	37.9165	1.58	7.1606e-05	0.0011066	CPK15	4	11640735	11643762	+	2234	protein_coding	Calcium-dependent protein kinase 15 [Source:UniProtKB/TrEMBL;Acc:F4JKC7]	Pkinase
AT4G13390	68.1189	98.0876	190.106	1316.2	302.975	767.293	118.771	795.489	-2.7424	7.19603e-05	0.00111133	-	4	7783791	7785366	+	1576	protein_coding	Extensin-like protein [Source:UniProtKB/TrEMBL;Acc:Q9T0L0]	-
AT4G18910	806.615	571.384	594.294	416.595	344.91	391.085	657.431	384.197	0.773798	7.24995e-05	0.0011189	NIP1-2	4	10366044	10368510	+	1440	protein_coding	Aquaporin NIP1-2 [Source:UniProtKB/Swiss-Prot;Acc:Q8LFP7]	-
AT3G03020	647.67	808.508	828.929	470.934	523.131	396.399	761.703	463.488	0.717335	7.27594e-05	0.00112216	-	3	680944	681999	+	779	protein_coding	AT3G03020 protein [Source:UniProtKB/TrEMBL;Acc:Q8GUN0]	-
AT5G03170	80.0127	64.7568	95.9092	155.972	154.109	218.923	80.2262	176.334	-1.13387	7.30096e-05	0.00112527	FLA11	5	752750	753657	-	908	protein_coding	Fasciclin-like arabinogalactan protein 11 [Source:UniProtKB/Swiss-Prot;Acc:Q8LEJ6]	-
AT5G21430	1142.88	987.542	999.34	1373.56	1566.25	1627.04	1043.26	1522.28	-0.545571	7.31533e-05	0.00112673	ndhU	5	7222179	7223639	+	1011	protein_coding	NdhU [Source:UniProtKB/TrEMBL;Acc:A0A178UN62]	-
AT1G20510	1281.28	1138.96	1389.83	877.467	507.405	730.097	1270.02	704.99	0.849073	7.4085e-05	0.00114031	4CLL5	1	7103362	7106121	-	2672	protein_coding	4-coumarate--CoA ligase-like 5 [Source:UniProtKB/Swiss-Prot;Acc:Q84P21]	AMP-binding
AT4G24580	45.4126	79.9938	93.3402	228.423	140.48	191.292	72.9155	186.732	-1.35133	7.42046e-05	0.00114139	REN1	4	12687879	12694656	-	3330	protein_coding	Rho GTPase-activating protein REN1 [Source:UniProtKB/Swiss-Prot;Acc:F4JQZ3]	RhoGAP
AT1G14900	2815.58	2589.32	2854.15	1863.61	2056.88	2095.71	2753.02	2005.4	0.457227	7.47801e-05	0.00114948	HMGA	1	5138116	5139467	-	1278	protein_coding	HMG-Y-related protein A [Source:UniProtKB/Swiss-Prot;Acc:Q43386]	-
AT2G10940	39102.4	37759	32669.9	47644.8	70695	56185.6	36510.4	58175.1	-0.672103	7.48986e-05	0.00115053	-	2	4310321	4312162	-	1842	protein_coding	At2g10940/F15K19.1 [Source:UniProtKB/TrEMBL;Acc:Q9SKI0]	-
AT4G38920	4394.21	4790.1	4373.29	6246.92	5944.19	5811.02	4519.2	6000.71	-0.409082	7.52383e-05	0.00115498	VHA-c3	4	18147027	18149315	+	1783	protein_coding	V-type proton ATPase subunit c1 [Source:UniProtKB/Swiss-Prot;Acc:P0DH92]	-
AT1G07220	449.801	406.635	490.678	262.636	269.428	308.192	449.038	280.085	0.681742	7.65073e-05	0.00117367	-	1	2216925	2219649	-	1942	protein_coding	F10K1.7 protein [Source:UniProtKB/TrEMBL;Acc:Q9LML4]	-
AT2G47130	899.602	1174.19	841.774	657.094	300.879	342.2	971.857	433.391	1.16461	7.69106e-05	0.00117907	SDR3A	2	19349348	19350650	-	1222	protein_coding	Short-chain dehydrogenase reductase 3a [Source:UniProtKB/Swiss-Prot;Acc:O80713]	-
AT5G64430	1730	1836.05	1784.6	1193.43	1102.87	1391.12	1783.55	1229.14	0.537271	7.77386e-05	0.00119097	-	5	25762160	25764420	-	2261	protein_coding	At5g64430 [Source:UniProtKB/TrEMBL;Acc:Q9FGF3]	-
AT2G34210	9.73128	3.80923	18.8393	35.2194	63.9498	85.0186	10.7933	61.3959	-2.49556	7.87683e-05	0.00120595	-	2	14445938	14450522	+	2970	protein_coding	Putative transcription elongation factor SPT5 homolog 2 [Source:UniProtKB/Swiss-Prot;Acc:O80770]	KOW
AT2G45180	59114.3	56760.3	41504.7	71544.7	110530	89883.7	52459.8	90653	-0.789153	7.88398e-05	0.00120624	-	2	18626188	18627157	+	970	protein_coding	At2g45180/T14P1.1 [Source:UniProtKB/TrEMBL;Acc:Q42044]	-
AT4G15550	1430.5	1131.34	797.245	640.993	608.048	593.004	1119.69	614.015	0.865912	7.97775e-05	0.00121977	UGT75D1	4	8877590	8879327	-	1738	protein_coding	UDP-glycosyltransferase 75D1 [Source:UniProtKB/Swiss-Prot;Acc:O23406]	UDPGT
AT1G66910	318.97	373.304	326.263	221.379	202.333	201.919	339.512	208.544	0.703071	7.99322e-05	0.00122133	LRK10L-2.5	1	24961634	24963946	-	2036	protein_coding	LEAF RUST 10 DISEASE-RESISTANCE LOCUS RECEPTOR-LIKE PROTEIN KINASE-like 2.5 [Source:UniProtKB/Swiss-Prot;Acc:F4HQ20]	Pkinase_Tyr
AT1G64710	4337.99	3276.89	2660.62	2275.17	1858.74	1798.14	3425.17	1977.35	0.79227	8.02213e-05	0.00122445	-	1	24044686	24046621	+	1530	protein_coding	Alcohol dehydrogenase-like 4 [Source:UniProtKB/Swiss-Prot;Acc:Q8VZ49]	ADH_N
AT1G69040	1232.63	1177.05	952.241	1609.02	1784.31	1635.54	1120.64	1676.29	-0.581668	8.02429e-05	0.00122445	ACR4	1	25957567	25960401	+	2307	protein_coding	ACT domain repeat 4 [Source:UniProtKB/TrEMBL;Acc:F4I0I7]	ACT
AT5G57770	59.4689	59.9953	71.9319	132.827	162.495	116.901	63.7987	137.408	-1.10428	8.0662e-05	0.00123003	-	5	23400864	23403150	-	1527	protein_coding	Plant protein of unknown function (DUF828) with plant pleckstrin homology-like region [Source:TAIR;Acc:AT5G57770]	-
AT5G67210	55.1439	51.4246	51.3799	134.84	89.1104	195.543	52.6495	139.831	-1.40969	8.07492e-05	0.00123054	IRX15-L	5	26818949	26820157	+	1209	protein_coding	IRX15-L [Source:UniProtKB/TrEMBL;Acc:A0A178UEM8]	-
AT5G16970	2952.9	1961.75	1896.78	1311.17	1273.75	1414.5	2270.48	1333.14	0.767762	8.08041e-05	0.00123056	AER	5	5575973	5578086	-	1441	protein_coding	NADPH-dependent oxidoreductase 2-alkenal reductase [Source:UniProtKB/Swiss-Prot;Acc:Q39172]	ADH_zinc_N
AT2G40620	709.302	536.149	781.831	1117.96	1051.5	1092.49	675.761	1087.32	-0.68593	8.19513e-05	0.00124716	BZIP18	2	16954418	16957183	-	1801	protein_coding	bZIP transcription factor 18 [Source:UniProtKB/Swiss-Prot;Acc:O22873]	bZIP_1
AT5G62770	200.032	354.258	371.648	166.034	133.141	105.21	308.646	134.795	1.19608	8.2002e-05	0.00124716	-	5	25210301	25211665	+	1365	protein_coding	At5g62770 [Source:UniProtKB/TrEMBL;Acc:Q9FM16]	-
AT3G16500	1491.05	1337.99	1281.93	836.209	1024.25	927.765	1370.32	929.407	0.559852	8.25701e-05	0.00125384	IAA26	3	5612203	5614803	-	2079	protein_coding	Auxin-responsive protein IAA26 [Source:UniProtKB/Swiss-Prot;Acc:Q8LAL2]	-
AT3G23805	311.401	314.261	192.675	429.677	688.771	550.495	272.779	556.314	-1.02964	8.2593e-05	0.00125384	RALFL24	3	8586359	8587271	+	913	protein_coding	Protein RALF-like 24 [Source:UniProtKB/Swiss-Prot;Acc:Q9LK37]	-
AT1G16920	1118.02	1085.63	1082.4	1520.47	1502.3	1420.87	1095.35	1481.21	-0.435639	8.26498e-05	0.00125384	RABA1B	1	5787150	5789312	-	1155	protein_coding	RABA1b [Source:UniProtKB/TrEMBL;Acc:A0A178WJV5]	Ras
AT1G03920	81.094	104.754	80.4952	267.668	125.803	316.694	88.781	236.722	-1.41477	8.26593e-05	0.00125384	-	1	1001116	1004410	+	2298	protein_coding	Non-specific serine/threonine protein kinase [Source:UniProtKB/TrEMBL;Acc:F4I2K0]	Pkinase
AT4G29190	2684.75	1710.34	1771.75	3023.84	3717.48	4594.19	2055.61	3778.5	-0.878546	8.276e-05	0.00125386	-	4	14391849	14393381	-	1533	protein_coding	Zinc finger CCCH domain-containing protein 49 [Source:UniProtKB/Swiss-Prot;Acc:Q9M0G2]	zf-CCCH
AT5G48380	4814.82	3831.13	4482.9	3322.7	2326.31	2479.35	4376.28	2709.45	0.691566	8.27694e-05	0.00125386	BIR1	5	19604089	19607147	-	2844	protein_coding	Probably inactive leucine-rich repeat receptor-like protein kinase At5g48380 [Source:UniProtKB/Swiss-Prot;Acc:Q9ASS4]	Pkinase_Tyr
AT3G43270	579.551	684.708	672.221	326.031	454.987	396.399	645.494	392.473	0.718716	8.30027e-05	0.00125609	PME32	3	15222125	15225495	-	2232	protein_coding	Probable pectinesterase/pectinesterase inhibitor 32 [Source:UniProtKB/Swiss-Prot;Acc:Q9LXK7]	-
novel.24	3.24376	13.3323	11.9886	41.257	40.886	63.7639	9.52157	48.6356	-2.33401	8.30258e-05	0.00125609	-	1	17486602	17488076	-	1349	-	- && Q9SX90.1 PUTATIVE PSEUDOGENE: RecName: Full=Putative purine permease 20; Short=AtPUP20 && -	-
AT4G28840	38.9251	37.14	41.1039	109.683	71.2883	122.214	39.0563	101.062	-1.37092	8.31317e-05	0.00125621	SPEAR3	4	14240666	14242679	+	1261	protein_coding	Protein SPEAR3 [Source:UniProtKB/Swiss-Prot;Acc:Q6IDB0]	-
AT3G09710	261.663	281.883	287.728	399.489	461.277	431.469	277.091	430.745	-0.635316	8.31429e-05	0.00125621	IQD1	3	2976572	2979784	-	2367	protein_coding	IQ-domain 1 [Source:UniProtKB/TrEMBL;Acc:F4J1A4]	IQ
AT5G49570	1361.3	1206.57	1117.51	909.667	751.673	673.772	1228.46	778.371	0.657604	8.32223e-05	0.00125658	PNG1	5	20111859	20116269	-	2522	protein_coding	Transglutaminase [Source:UniProtKB/TrEMBL;Acc:A5PHD1]	-
AT2G04680	6.48752	9.52307	30.828	93.583	55.563	88.2068	15.6128	79.1176	-2.3228	8.33249e-05	0.0012573	-	2	1640058	1642209	+	2152	protein_coding	Cysteine/Histidine-rich C1 domain family protein [Source:UniProtKB/TrEMBL;Acc:Q9SJ91]	-
AT1G65090	35.6813	23.8077	23.9773	2.01254	5.24179	0	27.8221	2.41811	3.52023	8.34859e-05	0.00125891	-	1	24180830	24183300	-	1519	protein_coding	unknown protein; BEST Arabidopsis thaliana protein match is: unknown protein (TAIR:AT5G36100.1); Ha. [Source:TAIR;Acc:AT1G65090]	-
AT5G33290	1236.95	712.325	572.886	449.802	225.397	359.203	840.722	344.801	1.28496	8.39193e-05	0.00126461	XGD1	5	12558154	12562020	+	1968	protein_coding	Glycosyltransferase (Fragment) [Source:UniProtKB/TrEMBL;Acc:W8PUC9]	-
AT1G80130	510.351	524.721	284.302	61.3824	129.996	228.487	439.791	139.955	1.65224	8.45598e-05	0.00127295	-	1	30140912	30142697	-	1475	protein_coding	F18B13.21 protein [Source:UniProtKB/TrEMBL;Acc:Q9SSC6]	-
AT1G72900	2997.23	1240.86	1741.78	1083.75	760.06	829.994	1993.29	891.268	1.16084	8.45827e-05	0.00127295	-	1	27432178	27433782	+	1380	protein_coding	Similar to part of disease resistance protein [Source:UniProtKB/TrEMBL;Acc:Q9SSN6]	TIR
AT2G38400	1609.99	1774.15	1905.34	2681.71	2381.87	2406.03	1763.16	2489.87	-0.497526	8.48253e-05	0.00127576	AGT3	2	16083645	16086453	+	2047	protein_coding	Alanine:glyoxylate aminotransferase 3 [Source:UniProtKB/TrEMBL;Acc:F4ISY3]	Aminotran_3
AT1G10060	1054.22	880.884	631.117	1286.01	1789.55	1577.09	855.407	1550.88	-0.859235	8.51916e-05	0.00128043	ATBCAT-1	1	3284073	3287292	+	2613	protein_coding	branched-chain amino acid transaminase 1 [Source:TAIR;Acc:AT1G10060]	-
AT3G04480	1211	1208.48	1131.21	902.623	812.477	744.975	1183.56	820.025	0.528924	8.53387e-05	0.00128181	-	3	1193540	1197421	-	2706	protein_coding	Endoribonuclease [Source:UniProtKB/TrEMBL;Acc:F4J3Q1]	Ribonuc_L-PSP
AT1G17290	8278.07	6752.81	8058.94	5841.39	4720.76	5144.69	7696.61	5235.61	0.555809	8.55725e-05	0.00128448	ALAAT1	1	5922332	5926400	+	2378	protein_coding	Alanine aminotransferase 1, mitochondrial [Source:UniProtKB/Swiss-Prot;Acc:F4I7I0]	Aminotran_1_2
AT4G02590	1335.35	1413.22	1653.58	1058.59	937.232	1000.03	1467.38	998.619	0.555703	8.58266e-05	0.00128745	UNE12	4	1137487	1140540	-	1648	protein_coding	UNE12 [Source:UniProtKB/TrEMBL;Acc:A0A384KS03]	HLH
AT3G47090	175.163	83.803	41.1039	29.1818	17.8221	8.50186	100.023	18.5019	2.42888	8.63214e-05	0.00129392	-	3	17341235	17344762	-	3424	protein_coding	Leucine-rich repeat protein kinase family protein [Source:UniProtKB/TrEMBL;Acc:Q9SD64]	Pkinase
AT4G15236	389.251	174.272	161.847	110.69	64.9982	44.6347	241.79	73.4408	1.71621	8.63704e-05	0.00129392	ABCG43	4	8696677	8702727	+	4173	protein_coding	ABC-2 and Plant PDR ABC-type transporter family protein [Source:TAIR;Acc:AT4G15236]	ABC2_membrane
AT4G36790	462.776	381.875	415.321	624.893	612.241	654.643	419.991	630.592	-0.587282	8.66707e-05	0.00129758	-	4	17336123	17338484	+	1887	protein_coding	Major facilitator superfamily protein [Source:UniProtKB/TrEMBL;Acc:O23203]	MFS_1
AT5G02840	1994.91	1991.27	1909.62	2478.44	4047.71	3270.03	1965.27	3265.39	-0.732516	8.72411e-05	0.00130422	RVE4	5	648648	651979	+	2107	protein_coding	LCL1 [Source:UniProtKB/TrEMBL;Acc:A0A178U8Z5]	Myb_DNA-binding
AT2G16660	217.332	514.246	469.27	187.166	157.254	159.41	400.282	167.943	1.25409	8.72757e-05	0.00130422	-	2	7218654	7221890	-	3118	protein_coding	At2g16660/T24I21.7 [Source:UniProtKB/TrEMBL;Acc:Q9SLF1]	-
AT5G43230	10.8125	7.61845	15.414	57.3573	27.2573	87.144	11.2817	57.2529	-2.33699	8.7284e-05	0.00130422	-	5	17348876	17352933	+	2982	protein_coding	unknown protein; BEST Arabidopsis thaliana protein match is: unknown protein (TAIR:AT3G01810.3); Ha. [Source:TAIR;Acc:AT5G43230]	-
AT5G17420	98.394	103.801	157.565	294.837	190.801	343.262	119.92	276.3	-1.20108	8.74612e-05	0.00130544	CESA7	5	5736630	5741500	-	3403	protein_coding	MUR10 [Source:UniProtKB/TrEMBL;Acc:A0A384LP57]	-
AT3G58270	217.332	105.706	143.864	76.4764	42.9827	41.4465	155.634	53.6352	1.53354	8.74791e-05	0.00130544	-	3	21575749	21577845	-	1506	protein_coding	MATH domain and coiled-coil domain-containing protein At3g58270 [Source:UniProtKB/Swiss-Prot;Acc:Q9M2I9]	MATH
AT4G36090	604.42	625.665	530.07	398.482	398.376	345.388	586.718	380.749	0.622993	8.86752e-05	0.00132161	-	4	17078114	17080789	-	2486	protein_coding	At4g36090 [Source:UniProtKB/TrEMBL;Acc:Q5RJC7]	-
AT2G17710	1010.97	1126.58	1034.45	800.99	689.82	702.466	1057.33	731.092	0.532205	8.8678e-05	0.00132161	-	2	7693596	7694746	+	911	protein_coding	At2g17710/T17A5.17 [Source:UniProtKB/TrEMBL;Acc:Q8W1E8]	-
AT4G35190	189.219	92.3737	66.7939	38.2382	32.4991	30.8192	116.129	33.8522	1.7741	8.91077e-05	0.00132716	LOG5	4	16746189	16748455	+	1666	protein_coding	Cytokinin riboside 5'-monophosphate phosphoribohydrolase [Source:UniProtKB/TrEMBL;Acc:A0A178UWQ5]	-
AT2G28140	90.8252	129.514	137.869	40.2508	61.8531	35.0702	119.403	45.7247	1.38718	8.94529e-05	0.00133144	-	2	11994954	11996236	+	1201	protein_coding	Enabled-like protein (DUF1635) [Source:UniProtKB/TrEMBL;Acc:Q9ZUV6]	-
AT3G15620	409.795	359.972	458.994	540.366	836.59	877.817	409.587	751.591	-0.875148	8.99242e-05	0.00133759	UVR3	3	5293256	5296811	-	2287	protein_coding	(6-4)DNA photolyase [Source:UniProtKB/Swiss-Prot;Acc:O48652]	-
AT4G30290	3466.5	2272.2	2156.24	1741.85	1244.4	1345.42	2631.65	1443.89	0.86561	9.02064e-05	0.00134092	XTH19	4	14828712	14830224	-	1335	protein_coding	Xyloglucan endotransglucosylase/hydrolase [Source:UniProtKB/TrEMBL;Acc:A0A178UU22]	-
AT4G21745	25.9501	37.14	34.2533	63.3949	158.302	93.5204	32.4478	105.072	-1.6915	9.04211e-05	0.00134324	RIC11	4	11548606	11550622	+	1032	protein_coding	CRIB domain-containing protein RIC11 [Source:UniProtKB/Swiss-Prot;Acc:Q0WL69]	-
AT5G13490	1430.5	822.793	622.553	539.36	256.848	342.2	958.615	379.469	1.33609	9.07446e-05	0.00134718	AAC2	5	4335272	4337730	+	1894	protein_coding	ADP,ATP carrier protein 2, mitochondrial [Source:UniProtKB/Swiss-Prot;Acc:P40941]	Mito_carr
AT1G22330	952.584	894.216	805.809	1150.17	1689.95	1459.13	884.203	1433.08	-0.696983	9.08589e-05	0.001348	-	1	7886323	7889534	+	1539	protein_coding	RNA-binding (RRM/RBD/RNP motifs) family protein [Source:UniProtKB/TrEMBL;Acc:Q9LME7]	RRM_1
AT2G41700	2630.69	2401.72	2495.35	1949.14	1805.27	1632.36	2509.25	1795.59	0.482561	9.12917e-05	0.00135355	ABCA1	2	17382890	17396301	-	6532	protein_coding	ABC transporter A family member 1 [Source:UniProtKB/Swiss-Prot;Acc:Q84M24]	ABC_tran
AT1G69080	74.6064	88.5645	89.9149	154.965	165.641	160.473	84.3619	160.36	-0.923733	9.1412e-05	0.001354	-	1	25971915	25973505	-	1151	protein_coding	Adenine nucleotide alpha hydrolases-like superfamily protein [Source:UniProtKB/TrEMBL;Acc:Q9LQB2]	Usp
AT5G61740	44.3314	44.7584	35.9659	13.0815	9.43522	5.31366	41.6852	9.27679	2.16184	9.14397e-05	0.001354	ABCA10	5	24808406	24812739	+	2975	protein_coding	ABC transporter A family member 10 [Source:UniProtKB/Swiss-Prot;Acc:Q9FLT4]	ABC_tran
AT4G12550	143.807	287.597	170.41	657.094	308.217	545.182	200.604	503.497	-1.32715	9.20087e-05	0.00136154	AIR1	4	7439115	7439805	+	691	protein_coding	Putative lipid-binding protein AIR1 [Source:UniProtKB/Swiss-Prot;Acc:Q9S7I2]	-
AT3G07370	897.44	747.561	689.347	537.348	475.955	482.48	778.116	498.594	0.640935	9.21364e-05	0.00136154	CHIP	3	2357907	2360549	-	1501	protein_coding	CHIP [Source:UniProtKB/TrEMBL;Acc:A0A178VGJ7]	U-box
AT2G36080	669.295	745.656	707.33	482.003	474.906	511.174	707.427	489.361	0.532133	9.21651e-05	0.00136154	ARF31	2	15148259	15151634	-	3376	protein_coding	B3 domain-containing protein At2g36080 [Source:UniProtKB/Swiss-Prot;Acc:Q8GYJ2]	B3
AT3G14530	8.65002	24.76	15.414	67.42	46.1277	79.7049	16.2747	64.4176	-1.97717	9.21856e-05	0.00136154	GGPPS9	3	4879091	4880483	-	1320	protein_coding	Geranylgeranyl pyrophosphate synthase 9, chloroplastic [Source:UniProtKB/Swiss-Prot;Acc:Q9LUE1]	-
AT2G13820	277.882	307.595	256.043	495.084	422.488	425.093	280.507	447.555	-0.674869	9.23161e-05	0.0013626	-	2	5774089	5776342	-	1499	protein_coding	Bifunctional inhibitor/lipid-transfer protein/seed storage 2S albumin superfamily protein [Source:TAIR;Acc:AT2G13820]	-
AT1G73885	4663.44	4611.07	4416.1	5634.1	6671.75	6367.89	4563.54	6224.58	-0.447854	9.24434e-05	0.0013636	-	1	27786864	27787708	+	579	protein_coding	unknown protein; FUNCTIONS IN: molecular_function unknown; INVOLVED IN: biological_process unknown; LOCATED IN: chloroplast thylakoid membrane, chloroplast; Ha. [Source:TAIR;Acc:AT1G73885]	-
AT2G38460	618.477	530.435	479.546	734.576	1066.18	941.581	542.819	914.112	-0.752681	9.2804e-05	0.00136804	IREG1	2	16103164	16106208	+	2395	protein_coding	Solute carrier family 40 member 1 [Source:UniProtKB/Swiss-Prot;Acc:O80905]	-
AT3G52880	7361.17	7437.51	7270.26	5970.19	5242.84	5410.37	7356.31	5541.13	0.408752	9.31405e-05	0.00137212	ATMDAR1	3	19601167	19604597	-	1942	protein_coding	Monodehydroascorbate reductase 1 [Source:UniProtKB/TrEMBL;Acc:F4J849]	Pyr_redox_2
AT1G66795	17.3	29.5215	21.4083	1.00627	3.14507	0	22.7433	1.38378	4.03926	9.4347e-05	0.00138831	MIR157B	1	24921086	24921217	+	132	miRNA	MIR157B; miRNA [Source:TAIR;Acc:AT1G66795]	-
AT5G54270	143437	100719	129235	169291	204969	216283	124464	196847	-0.661357	9.43597e-05	0.00138831	LHCB3	5	22038165	22039568	+	1242	protein_coding	Chlorophyll a-b binding protein 3, chloroplastic [Source:UniProtKB/Swiss-Prot;Acc:Q9S7M0]	-
AT2G29450	1895.44	1225.62	2029.51	815.078	936.184	1099.93	1716.85	950.396	0.85332	9.45703e-05	0.00139052	GSTU5	2	12624403	12625790	-	1270	protein_coding	GSTU5 [Source:UniProtKB/TrEMBL;Acc:A0A178VPP0]	-
AT2G28570	1081.25	1477.98	1081.55	796.965	372.167	277.373	1213.59	482.168	1.3313	9.5867e-05	0.00140868	-	2	12241766	12242778	+	1013	protein_coding	At2g28570 [Source:UniProtKB/TrEMBL;Acc:Q9SK01]	-
AT3G48790	18.3813	14.2846	7.70699	28.1755	110.078	70.1403	13.4576	69.4645	-2.37785	9.70096e-05	0.00142456	-	3	18093267	18095329	+	1280	protein_coding	Pyridoxal phosphate (PLP)-dependent transferases superfamily protein [Source:UniProtKB/TrEMBL;Acc:F4JF53]	Aminotran_1_2
AT5G01030	779.583	690.422	867.464	531.31	458.132	530.303	779.157	506.582	0.621423	9.76537e-05	0.00143311	-	5	9780	13235	+	3325	protein_coding	Enolase, putative (DUF3527) [Source:UniProtKB/TrEMBL;Acc:Q9LFD3]	-
AT1G75830	334.107	350.449	628.548	37.232	3.14507	1.06273	437.701	13.8133	4.98346	9.78279e-05	0.00143475	PDF1.1	1	28472357	28472898	+	435	protein_coding	Defensin-like protein 13 [Source:UniProtKB/Swiss-Prot;Acc:P30224]	-
AT1G72180	2792.88	2470.28	2240.16	3224.09	5031.07	4154.22	2501.11	4136.46	-0.725977	9.84533e-05	0.001443	CEPR2	1	27162820	27167430	+	3593	protein_coding	Receptor protein-tyrosine kinase CEPR2 [Source:UniProtKB/Swiss-Prot;Acc:Q9C7T7]	Pkinase
AT1G15690	25471.1	19865.1	23382.1	30548.3	33583.1	34300.7	22906.1	32810.7	-0.518451	9.8882e-05	0.00144836	AVP1	1	5398926	5402733	+	3050	protein_coding	VHP1 [Source:UniProtKB/TrEMBL;Acc:A0A178WA14]	-
AT4G20870	1158.02	967.543	1049.86	1374.56	2070.51	1738.63	1058.48	1727.9	-0.707173	9.94872e-05	0.0014563	FAH2	4	11174450	11176881	-	1391	protein_coding	Dihydroceramide fatty acyl 2-hydroxylase FAH2 [Source:UniProtKB/Swiss-Prot;Acc:Q9SUC5]	-
AT5G58350	2782.06	1458.93	1776.03	1289.03	708.69	742.85	2005.68	913.523	1.13416	0.000100107	0.00146444	WNK4	5	23584789	23587801	+	2552	protein_coding	Probable serine/threonine-protein kinase WNK4 [Source:UniProtKB/Swiss-Prot;Acc:Q9LVL5]	Pkinase
AT3G15115	264.907	195.223	203.807	365.276	356.442	409.152	221.312	376.956	-0.770646	0.000100266	0.00146584	-	3	5085992	5087496	-	1391	protein_coding	Serine/arginine repetitive matrix protein [Source:UniProtKB/TrEMBL;Acc:Q9LIM3]	-
AT1G33240	2981.01	2789.31	2939.79	3586.34	4246.9	4331.7	2903.37	4054.98	-0.481937	0.000100688	0.00147107	AT-GTL1	1	12051361	12054753	-	3298	protein_coding	GT-2-like 1 [Source:TAIR;Acc:AT1G33240]	-
AT4G01250	514.676	266.646	580.593	1059.6	959.248	831.056	453.972	949.968	-1.06515	0.000100857	0.0014726	WRKY22	4	522530	524249	-	1326	protein_coding	WRKY transcription factor 22 [Source:UniProtKB/Swiss-Prot;Acc:O04609]	WRKY
AT4G14480	171.919	150.464	180.686	258.611	294.589	294.377	167.69	282.525	-0.751856	0.000101378	0.00147927	BLUS1	4	8329906	8331864	-	1959	protein_coding	Serine/threonine-protein kinase BLUS1 [Source:UniProtKB/Swiss-Prot;Acc:O23304]	Pkinase
AT4G14365	4447.19	3507.35	3761.87	941.868	192.898	145.594	3905.47	426.787	3.19376	0.00010175	0.00148309	XBAT34	4	8271270	8273903	-	1739	protein_coding	Putative E3 ubiquitin-protein ligase XBAT34 [Source:UniProtKB/Swiss-Prot;Acc:Q9FPH0]	-
AT5G07110	236.794	290.454	190.106	390.432	527.324	409.152	239.118	442.303	-0.888176	0.000101769	0.00148309	PRA1B6	5	2206000	2206928	+	929	protein_coding	PRA1 family protein B6 [Source:UniProtKB/Swiss-Prot;Acc:Q9LYQ4]	-
AT2G31010	877.977	990.399	841.774	1160.23	1640.68	1510.14	903.384	1437.02	-0.669601	0.000102268	0.00148943	-	2	13193954	13200138	+	3295	protein_coding	Protein kinase superfamily protein [Source:UniProtKB/TrEMBL;Acc:F4IPV6]	Pkinase_Tyr
AT5G27950	2805.85	2623.6	2799.35	1957.19	1955.19	2176.48	2742.94	2029.62	0.434559	0.000103359	0.00150436	KIN14U	5	9984044	9988967	+	4200	protein_coding	Kinesin-like protein KIN-14U [Source:UniProtKB/Swiss-Prot;Acc:Q8W0Y9]	Kinesin
AT5G20630	10637.4	9685.91	10824	14108.9	13162.1	13830.4	10382.4	13700.5	-0.40008	0.000103901	0.00151129	GER3	5	6975029	6976036	-	1008	protein_coding	Germin-like protein subfamily 3 member 3 [Source:UniProtKB/Swiss-Prot;Acc:P94072]	-
AT5G57655	3854.67	4293.95	4801.45	5412.72	8014.7	7461.44	4316.69	6962.95	-0.689622	0.000104267	0.00151565	XYLA	5	23346675	23350065	+	2126	protein_coding	Xylose isomerase [Source:UniProtKB/TrEMBL;Acc:A0A178UDJ9]	-
AT3G05980	31.3563	38.0923	47.9546	92.5767	83.8686	123.277	39.1344	99.9074	-1.34562	0.000104443	0.00151726	-	3	1795145	1796493	+	1349	protein_coding	At3g05980 [Source:UniProtKB/TrEMBL;Acc:Q9SFG2]	-
AT3G45230	325.457	284.74	244.911	427.664	472.809	485.669	285.036	462.047	-0.698961	0.000104714	0.00152024	-	3	16569051	16569860	+	810	protein_coding	Hydroxyproline-rich glycoprotein family protein [Source:UniProtKB/TrEMBL;Acc:Q9M1T6]	-
AT2G34770	1554.84	1188.48	1421.51	1809.27	2673.31	2394.34	1388.28	2292.31	-0.723605	0.000104987	0.00152324	FAH1	2	14665667	14668250	+	1142	protein_coding	FAH1 [Source:UniProtKB/TrEMBL;Acc:A0A178W0P1]	-
AT5G08240	794.721	833.268	943.678	616.843	386.844	324.133	857.222	442.607	0.953391	0.000105572	0.00153033	-	5	2650837	2652535	-	1521	protein_coding	At5g08240 [Source:UniProtKB/TrEMBL;Acc:Q9LEY3]	-
AT4G11480	30.2751	30.4738	16.2703	4.02508	2.09672	0	25.6731	2.0406	3.63557	0.000105609	0.00153033	CRK32	4	6971401	6973962	+	2220	protein_coding	Putative cysteine-rich receptor-like protein kinase 32 [Source:UniProtKB/Swiss-Prot;Acc:Q9LDS6]	Pkinase_Tyr
AT5G13710	5197.58	4999.61	5017.25	6381.76	7605.84	6727.09	5071.48	6904.9	-0.445234	0.000106235	0.00153844	SMT1	5	4423555	4427324	-	1944	protein_coding	Cycloartenol-C-24-methyltransferase [Source:UniProtKB/Swiss-Prot;Acc:Q9LM02]	Methyltransf_11
AT4G34800	50.8189	74.2799	30.828	193.204	134.19	115.838	51.9756	147.744	-1.51067	0.000107413	0.00155451	-	4	16596640	16597368	+	729	protein_coding	SAUR-like auxin-responsive protein family [Source:UniProtKB/TrEMBL;Acc:Q9SW54]	-
AT3G15340	175.163	125.704	138.726	77.4827	37.7409	24.4428	146.531	46.5555	1.65079	0.000107755	0.00155849	PPI2	3	5159698	5162945	-	2792	protein_coding	PPI2 [Source:UniProtKB/TrEMBL;Acc:A0A178VC28]	-
AT5G64750	411.957	46.663	77.0699	39.2445	19.9188	23.3801	178.563	27.5145	2.69541	0.000108766	0.00157132	ABR1	5	25891449	25893888	+	1638	protein_coding	Ethylene-responsive transcription factor ABR1 [Source:UniProtKB/Swiss-Prot;Acc:Q9FGF8]	AP2
AT1G73750	698.489	504.722	567.748	900.611	882.717	1135	590.32	972.775	-0.721374	0.000108789	0.00157132	-	1	27736546	27739210	+	1878	protein_coding	Uncharacterised conserved protein UCP031088, alpha/beta hydrolase [Source:TAIR;Acc:AT1G73750]	-
AT2G22970	917.984	765.654	776.693	1162.24	1153.19	1222.14	820.11	1179.19	-0.524766	0.000108848	0.00157132	SCPL11	2	9774749	9778561	+	1880	protein_coding	Serine carboxypeptidase-like 11 [Source:UniProtKB/TrEMBL;Acc:A8MQP0]	Peptidase_S10
AT3G12540	20.5438	28.5692	12.845	147.922	28.3057	146.657	20.6527	107.628	-2.38474	0.000109122	0.0015743	-	3	3974802	3977369	+	2023	protein_coding	Protein of unknown function, DUF547 [Source:TAIR;Acc:AT3G12540]	-
AT1G30380	47103.7	37798	35747.6	54214.8	61748.3	61932.8	40216.4	59298.6	-0.560237	0.000109473	0.00157745	PSAK	1	10722183	10723247	+	769	protein_coding	Photosystem I reaction center subunit psaK, chloroplastic [Source:UniProtKB/Swiss-Prot;Acc:Q9SUI5]	-
AT1G21680	4313.12	2955.96	4395.55	5424.8	6862.55	7324.35	3888.21	6537.23	-0.749557	0.000109477	0.00157745	-	1	7612834	7615374	+	2541	protein_coding	DPP6 N-terminal domain-like protein [Source:UniProtKB/TrEMBL;Acc:Q9XI10]	PD40
AT5G52300	393.576	126.657	223.503	75.4702	105.884	65.8894	247.912	82.4146	1.58748	0.000109582	0.00157797	LTI65	5	21237021	21239531	+	2171	protein_coding	Low-temperature-induced 65 kDa protein [Source:UniProtKB/Swiss-Prot;Acc:Q04980]	-
AT5G24490	16499.9	11574.3	15213.6	19132.2	25174.2	27052.9	14429.3	23786.4	-0.721149	0.000110125	0.00158479	-	5	8365601	8367460	+	1298	protein_coding	30S ribosomal protein [Source:UniProtKB/TrEMBL;Acc:Q94K97]	-
AT3G62410	1346.16	1265.62	1290.49	1922.98	1721.4	2531.43	1300.76	2058.6	-0.66234	0.000110478	0.00158888	CP12-2	3	23090944	23091580	+	637	protein_coding	Calvin cycle protein CP12-2, chloroplastic [Source:UniProtKB/Swiss-Prot;Acc:Q9LZP9]	-
AT1G05340	360.057	479.963	448.718	285.78	244.267	207.233	429.579	245.76	0.806043	0.000110729	0.0015915	-	1	1558778	1559917	-	791	protein_coding	Cysteine-rich TM module stress tolerance protein [Source:UniProtKB/TrEMBL;Acc:O23035]	-
AT1G65690	626.045	812.317	517.225	413.577	148.867	189.166	651.862	250.537	1.37879	0.000111001	0.00159441	NHL6	1	24431417	24433165	-	1251	protein_coding	NDR1/HIN1-like protein 6 [Source:UniProtKB/Swiss-Prot;Acc:Q8LD98]	-
AT3G08690	1061.79	955.163	947.96	709.42	711.835	599.381	988.304	673.545	0.552545	0.000111455	0.00159993	UBC11	3	2641012	2642919	+	1250	protein_coding	Ubiquitin-conjugating enzyme E2 11 [Source:UniProtKB/Swiss-Prot;Acc:P35134]	UQ_con
AT1G58340	360.057	309.5	402.476	187.166	224.349	222.111	357.344	211.209	0.759651	0.000111909	0.00160445	DTX48	1	21652988	21655439	+	2095	protein_coding	Protein DETOXIFICATION 48 [Source:UniProtKB/Swiss-Prot;Acc:Q9SLV0]	MatE
AT5G38970	123.263	79.9938	57.3743	198.235	191.85	208.295	86.8769	199.46	-1.2056	0.000111909	0.00160445	CYP85A1	5	15594674	15598089	-	2047	protein_coding	Cytochrome P450 85A1 [Source:UniProtKB/Swiss-Prot;Acc:Q9FMA5]	p450
AT5G61060	1302.91	1368.46	1453.2	917.717	1003.28	1035.1	1374.86	985.366	0.481093	0.000112726	0.00161516	HDA05	5	24566783	24571072	-	2504	protein_coding	Histone deacetylase [Source:UniProtKB/TrEMBL;Acc:F4K1Z5]	Hist_deacetyl
AT2G13360	32105.6	25023.8	28710.2	36631.2	45642.4	51233.2	28613.2	44502.3	-0.637205	0.000113131	0.00161995	AGT1	2	5538740	5541479	-	2083	protein_coding	Serine--glyoxylate aminotransferase [Source:UniProtKB/Swiss-Prot;Acc:Q56YA5]	Aminotran_5
AT2G01913	72.4439	122.848	116.461	35.2194	44.031	42.5093	103.918	40.5866	1.35998	0.000113462	0.00162367	-	2	421608	422643	-	810	protein_coding	At2g01913 [Source:UniProtKB/TrEMBL;Acc:Q1G3S9]	-
AT2G20835	143.807	95.2307	115.605	192.197	276.766	241.24	118.214	236.735	-1.00389	0.000114469	0.00163697	-	2	8970886	8971339	-	454	protein_coding	At2g20835 [Source:UniProtKB/TrEMBL;Acc:Q8S8I3]	-
AT3G06080	1803.53	1307.52	1751.2	2135.3	2999.35	3104.24	1620.75	2746.3	-0.760829	0.000114533	0.00163697	TBL10	3	1834591	1837988	-	2376	protein_coding	Protein trichome birefringence-like 10 [Source:UniProtKB/Swiss-Prot;Acc:Q9LDG2]	-
AT4G02090	85.419	130.466	104.473	295.843	166.689	246.554	106.786	236.362	-1.14502	0.000115236	0.001646	-	4	923122	923893	+	772	protein_coding	AGAA.5 [Source:UniProtKB/TrEMBL;Acc:O04712]	-
AT1G58270	3443.79	2787.4	2913.24	4044.19	4557.21	5638.86	3048.14	4746.75	-0.639131	0.000115522	0.00164905	ZW9	1	21611803	21614169	-	1862	protein_coding	At1g58270/F19C14_8 [Source:UniProtKB/TrEMBL;Acc:Q9SLV3]	MATH
AT3G28200	1361.3	1633.21	1269.94	1996.44	2675.41	2078.7	1421.48	2250.18	-0.662687	0.000116062	0.00165574	PER31	3	10517977	10519516	+	1540	protein_coding	Peroxidase 31 [Source:UniProtKB/Swiss-Prot;Acc:Q9LHA7]	-
AT5G23000	25.9501	22.8554	38.5349	5.03134	5.24179	1.06273	29.1135	3.77862	2.94256	0.000116836	0.00166575	RAX1	5	7696135	7698022	+	1399	protein_coding	Transcription factor RAX1 [Source:UniProtKB/Swiss-Prot;Acc:Q9FG68]	Myb_DNA-binding
AT3G55940	28.1126	26.6646	19.6956	59.3699	76.5301	70.1403	24.8243	68.6801	-1.47385	0.000117422	0.00167307	PLC7	3	20747629	20750408	+	2137	protein_coding	Phosphoinositide phospholipase C 7 [Source:UniProtKB/Swiss-Prot;Acc:Q9LY51]	PI-PLC-X
AT2G24100	941.771	615.19	647.387	434.708	434.02	410.215	734.783	426.314	0.784285	0.000117524	0.00167348	-	2	10244745	10246994	+	1856	protein_coding	ATP-dependent DNA helicase [Source:UniProtKB/TrEMBL;Acc:Q9ZUI1]	-
AT3G59710	107.044	125.704	95.0529	177.103	211.768	296.502	109.267	228.458	-1.0643	0.000117651	0.00167425	-	3	22054667	22057156	-	1627	protein_coding	NAD(P)-binding Rossmann-fold superfamily protein [Source:UniProtKB/TrEMBL;Acc:A0A1I9LQ55]	adh_short
AT4G17030	396.82	552.338	660.232	171.066	289.347	303.941	536.463	254.785	1.07565	0.000117933	0.00167722	EXLB1	4	9581562	9583290	-	1117	protein_coding	Expansin-like protein [Source:UniProtKB/TrEMBL;Acc:Q0WRS3]	-
AT1G51260	0	0.952307	0.856332	27.1693	9.43522	25.5056	0.60288	20.7034	-5.04093	0.000118153	0.00167932	LPAT3	1	19003219	19005664	-	1524	protein_coding	1-acyl-sn-glycerol-3-phosphate acyltransferase 3 [Source:UniProtKB/Swiss-Prot;Acc:Q9SYC8]	Acyltransferase
AT5G46180	1212.08	1114.2	1186.02	858.347	694.013	845.935	1170.77	799.432	0.550224	0.000118709	0.00168618	DELTA-OAT	5	18718417	18721744	-	2250	protein_coding	Ornithine aminotransferase, mitochondrial [Source:UniProtKB/Swiss-Prot;Acc:Q9FNK4]	Aminotran_3
AT5G53190	0	0	0	10.0627	7.33851	21.2546	0	12.8853	-6.19008	0.000118958	0.00168868	SWEET3	5	21572143	21574329	-	1111	protein_coding	Bidirectional sugar transporter SWEET [Source:UniProtKB/TrEMBL;Acc:A0A178U9N2]	-
AT3G44200	1186.13	1212.29	1251.1	1687.51	1546.33	1747.13	1216.51	1660.32	-0.44848	0.000119371	0.00169281	NEK5	3	15906348	15912040	+	3986	protein_coding	Serine/threonine-protein kinase Nek5 [Source:UniProtKB/Swiss-Prot;Acc:Q0WPH8]	Pkinase
AT5G26660	41.0876	87.6122	74.5009	228.423	134.19	165.786	67.7336	176.133	-1.37475	0.000119396	0.00169281	MYB86	5	9331565	9333284	-	1613	protein_coding	Transcription factor MYB86 [Source:UniProtKB/Swiss-Prot;Acc:Q8LPH6]	Myb_DNA-binding
AT1G18773	124.344	108.563	107.042	187.166	229.59	196.605	113.316	204.454	-0.853236	0.000119488	0.00169307	-	1	6474802	6475979	+	1090	protein_coding	FUNCTIONS IN: molecular_function unknown; INVOLVED IN: biological_process unknown; LOCATED IN: endomembrane system; BEST Arabidopsis thaliana protein match is: carboxylesterases (TAIR:AT4G22300.1); Ha. [Source:TAIR;Acc:AT1G18773]	-
AT4G12300	687.677	573.289	536.064	402.508	388.941	330.51	599.01	373.986	0.678252	0.0001213	0.00171768	CYP706A4	4	7307737	7309895	-	2033	protein_coding	Cytochrome P450, family 706, subfamily A, polypeptide 4 [Source:UniProtKB/TrEMBL;Acc:Q9STI1]	p450
AT1G15415	24.8688	18.0938	3.42533	0	0	0	15.4627	0	6.33358	0.00012183	0.00172412	-	1	5300742	5301489	-	557	protein_coding	F9L1.37 [Source:UniProtKB/TrEMBL;Acc:Q9XI27]	-
AT3G60450	1399.14	1635.11	1244.25	1052.56	722.319	795.986	1426.17	856.954	0.734502	0.00012192	0.00172433	-	3	22340859	22342330	+	1091	protein_coding	Phosphoglycerate mutase family protein [Source:UniProtKB/TrEMBL;Acc:A0A1I9LN21]	-
AT5G40590	173	68.5661	47.0983	606.78	227.494	251.867	96.2216	362.047	-1.91615	0.000122814	0.00173495	-	5	16251318	16252434	-	1117	protein_coding	At5g40590 [Source:UniProtKB/TrEMBL;Acc:Q9FM39]	-
AT4G39610	27.0313	10.4754	17.1266	1.00627	0	0	18.2111	0.335423	5.60948	0.000122874	0.00173495	-	4	18393547	18394816	-	1270	protein_coding	At4g39610 [Source:UniProtKB/TrEMBL;Acc:Q9SV97]	-
AT4G38460	2071.68	2363.62	2127.99	1628.14	1510.68	1646.17	2187.76	1595	0.45598	0.000122896	0.00173495	GGR	4	17994739	17996222	+	1339	protein_coding	Heterodimeric geranylgeranyl pyrophosphate synthase small subunit, chloroplastic [Source:UniProtKB/Swiss-Prot;Acc:Q39108]	-
AT4G05330	495.214	442.823	524.932	651.056	786.268	868.252	487.656	768.525	-0.655727	0.000123727	0.00174561	AGD13	4	2720493	2723214	-	1594	protein_coding	AGD13 [Source:UniProtKB/TrEMBL;Acc:A0A178V602]	C2
AT5G62070	1005.57	836.125	822.079	653.069	509.502	532.429	887.923	565	0.651245	0.000124726	0.00175862	IQD23	5	24929859	24932686	-	1645	protein_coding	IQD23 [Source:UniProtKB/TrEMBL;Acc:A0A178UJA3]	IQ
AT1G14580	653.077	464.726	531.782	804.009	980.215	872.503	549.862	885.576	-0.688473	0.000124887	0.00175981	-	1	4989562	4992805	+	2536	protein_coding	C2H2-like zinc finger protein [Source:TAIR;Acc:AT1G14580]	-
AT4G26220	104.882	394.255	258.612	789.921	518.937	842.746	252.583	717.202	-1.50432	0.000125689	0.00177003	-	4	13283526	13285323	+	1098	protein_coding	Probable caffeoyl-CoA O-methyltransferase At4g26220 [Source:UniProtKB/Swiss-Prot;Acc:Q9C5D7]	-
AT1G22440	365.463	730.419	680.784	1720.72	878.524	1376.24	592.222	1325.16	-1.16125	0.000125804	0.00177056	-	1	7922276	7925097	+	1783	protein_coding	Alcohol dehydrogenase-like 2 [Source:UniProtKB/Swiss-Prot;Acc:Q9SK87]	ADH_N
AT3G09240	28.1126	66.6615	39.3913	159.997	89.1104	149.845	44.7218	132.984	-1.56945	0.000126202	0.00177508	-	3	2835381	2838202	-	2173	protein_coding	Kinase with tetratricopeptide repeat domain-containing protein [Source:UniProtKB/TrEMBL;Acc:A0A178VBH8]	Pkinase_Tyr
AT1G47395	63.7939	39.0446	70.2192	8.05015	22.0155	6.37639	57.6859	12.1474	2.24892	0.000126539	0.00177873	-	1	17382998	17383830	+	833	protein_coding	At1g47390 [Source:UniProtKB/TrEMBL;Acc:Q8GUL3]	-
AT3G50070	599.014	769.464	731.308	478.984	430.875	455.912	699.928	455.257	0.621253	0.000126654	0.00177927	CYCD3-3	3	18565134	18566834	-	1439	protein_coding	CYCD3 [Source:UniProtKB/TrEMBL;Acc:A0A178VE15]	Cyclin_C
AT1G30190	42.1689	61.8999	59.9432	21.1316	12.5803	13.8155	54.6707	15.8425	1.78683	0.000128139	0.00179801	-	1	10618893	10620067	+	1175	protein_coding	Cotton fiber protein [Source:UniProtKB/TrEMBL;Acc:Q9C6Z9]	-
AT5G46270	602.258	717.087	715.037	400.495	445.552	483.543	678.127	443.197	0.614681	0.000128144	0.00179801	-	5	18763972	18769090	-	4429	protein_coding	Disease resistance protein (TIR-NBS-LRR class) family [Source:TAIR;Acc:AT5G46270]	TIR
AT2G23050	54.0626	76.1845	125.881	302.887	180.318	193.417	85.376	225.541	-1.39662	0.000128428	0.00180089	NPY4	2	9810525	9812662	+	1820	protein_coding	BTB/POZ domain-containing protein NPY4 [Source:UniProtKB/Swiss-Prot;Acc:O64814]	BTB
AT5G63800	1604.58	1379.89	1580.79	2165.49	2005.51	2556.93	1521.75	2242.64	-0.559484	0.000128655	0.00180297	BGAL6	5	25530055	25535889	+	2636	protein_coding	Beta-galactosidase 6 [Source:UniProtKB/Swiss-Prot;Acc:Q9FFN4]	-
AT3G14840	8059.66	6686.14	6897.76	5545.55	5005.91	4627.14	7214.52	5059.53	0.511761	0.000128918	0.00180556	LRR-RLK	3	4988008	4994109	+	3996	protein_coding	Probable leucine-rich repeat receptor-like serine/threonine-protein kinase At3g14840 [Source:UniProtKB/Swiss-Prot;Acc:C0LGN2]	Pkinase
AT4G35200	6.48752	3.80923	7.70699	25.1567	36.6925	34.0074	6.00124	31.9522	-2.40759	0.000129056	0.0018064	-	4	16749062	16749964	-	903	protein_coding	Uncharacterized protein AT4g35200 [Source:UniProtKB/TrEMBL;Acc:Q9T007]	-
AT2G05440	766.608	2893.11	2408.86	548.417	431.923	309.255	2022.86	429.865	2.23446	0.000129568	0.00181245	ATGRP9	2	1993038	1994177	+	782	protein_coding	Glycine-rich protein 9 [Source:UniProtKB/TrEMBL;Acc:Q9SL23]	-
AT3G25130	122.182	72.3753	131.875	30.1881	41.9343	47.8229	108.811	39.9818	1.44606	0.000129747	0.00181281	-	3	9152170	9153944	+	1775	protein_coding	Acidic leucine-rich nuclear phosphoprotein 32 family B protein [Source:UniProtKB/TrEMBL;Acc:Q9LSG4]	-
AT1G26240	382.763	31.4261	77.9262	4.02508	0	0	164.039	1.34169	6.92069	0.000129751	0.00181281	-	1	9077874	9079646	-	1773	protein_coding	Proline-rich extensin-like family protein [Source:UniProtKB/TrEMBL;Acc:Q9C668]	-
AT3G21351	337.351	413.301	328.832	233.454	112.174	94.5831	359.828	146.737	1.2929	0.000129842	0.00181298	-	3	7518784	7519477	+	596	protein_coding	Transmembrane protein [Source:UniProtKB/TrEMBL;Acc:F4IXJ9]	-
AT4G37310	1093.15	738.99	715.037	511.185	480.148	498.421	849.058	496.585	0.772763	0.000130504	0.00182112	CYP81H1	4	17555899	17559104	-	2081	protein_coding	Cytochrome P450, family 81, subfamily H, polypeptide 1 [Source:UniProtKB/TrEMBL;Acc:Q9SW67]	p450
AT3G16910	1384	1296.09	1400.1	1051.55	706.593	778.983	1360.07	845.709	0.685175	0.000130939	0.00182608	AAE7	3	5772743	5775841	-	2628	protein_coding	Acetate/butyrate--CoA ligase AAE7, peroxisomal [Source:UniProtKB/Swiss-Prot;Acc:Q8VZF1]	AMP-binding
AT2G39220	418.445	495.199	294.578	180.122	248.461	184.915	402.741	204.499	0.977123	0.000131471	0.00183239	PLP6	2	16374881	16377168	-	2179	protein_coding	Patatin-like protein 6 [Source:UniProtKB/Swiss-Prot;Acc:O80959]	-
AT2G35980	726.602	177.129	121.599	54.3385	20.9672	26.5683	341.777	33.958	3.32996	0.000131677	0.00183415	NHL10	2	15110492	15111539	+	1048	protein_coding	NDR1/HIN1-like protein 10 [Source:UniProtKB/Swiss-Prot;Acc:Q9SJ52]	-
AT1G10030	286.532	363.781	230.353	513.197	507.405	498.421	293.555	506.341	-0.787442	0.000131956	0.00183693	ERG28	1	3273753	3275953	+	931	protein_coding	Ergosterol biosynthetic protein 28 [Source:UniProtKB/Swiss-Prot;Acc:O80594]	-
AT5G58000	224.901	272.36	292.009	513.197	377.409	454.849	263.09	448.485	-0.76794	0.000133403	0.00185536	-	5	23476731	23479598	+	2251	protein_coding	Reticulon-like protein [Source:UniProtKB/TrEMBL;Acc:A0A178UL80]	-
AT4G21903	233.551	268.55	177.261	111.696	106.933	130.716	226.454	116.448	0.958591	0.000133442	0.00185536	-	4	11620889	11624459	-	2263	protein_coding	Protein DETOXIFICATION [Source:UniProtKB/TrEMBL;Acc:F4JKB8]	MatE
AT3G50240	1714.87	1171.34	1641.59	1985.37	3050.72	3046.85	1509.26	2694.31	-0.836089	0.000134039	0.00186254	KIN4B	3	18623254	18628914	-	3575	protein_coding	Kinesin-like protein KIN-4B [Source:UniProtKB/Swiss-Prot;Acc:Q94LW7]	Kinesin
AT2G30860	23743.2	23804.8	24294.1	19265	13081.4	13395.7	23947.4	15247.4	0.651289	0.000134677	0.00186949	GSTF9	2	13138882	13140392	+	1233	protein_coding	GSTF9 [Source:UniProtKB/TrEMBL;Acc:A0A178VP05]	GST_C
AT4G28040	261.663	602.81	509.518	655.081	1708.82	1220.02	457.997	1194.64	-1.38236	0.000134702	0.00186949	-	4	13940307	13942436	+	1889	protein_coding	WAT1-related protein At4g28040 [Source:UniProtKB/Swiss-Prot;Acc:Q9SUD5]	DUF6
AT1G25480	418.445	342.83	332.257	558.479	540.953	584.503	364.511	561.312	-0.624645	0.000135168	0.00187484	ALMT4	1	8948232	8951031	+	2037	protein_coding	Aluminum-activated malate transporter 4 [Source:UniProtKB/Swiss-Prot;Acc:Q9C6L8]	-
AT2G05510	800.127	2517.9	1663.85	683.257	691.916	716.281	1660.63	697.151	1.25244	0.00013533	0.00187595	-	2	2015624	2016772	+	812	protein_coding	At2g05510 [Source:UniProtKB/TrEMBL;Acc:Q9SL16]	-
AT3G57520	3501.1	4220.62	6473.87	6743.01	10531.8	10340.4	4731.86	9205.06	-0.959852	0.000136025	0.0018835	RFS2	3	21288742	21293171	-	2797	protein_coding	Probable galactinol--sucrose galactosyltransferase 2 [Source:UniProtKB/Swiss-Prot;Acc:Q94A08]	-
AT1G72450	1129.91	1088.49	882.022	597.724	746.431	651.455	1033.47	665.203	0.635156	0.000136038	0.0018835	TIFY11B	1	27273968	27276562	-	2128	protein_coding	TIFY11B [Source:UniProtKB/TrEMBL;Acc:A0A178W2J3]	Zim
AT2G36950	2539.86	1149.43	1275.93	873.441	714.98	749.226	1655.08	779.216	1.08629	0.000136482	0.0018885	HIPP05	2	15514923	15517002	+	1702	protein_coding	Heavy metal-associated isoprenylated plant protein 5 [Source:UniProtKB/Swiss-Prot;Acc:Q9SJL2]	HMA
AT3G13437	135.157	85.7076	89.0585	46.2884	22.0155	39.3211	103.308	35.875	1.52238	0.00013675	0.00189108	-	3	4376345	4376976	+	545	protein_coding	Transmembrane protein [Source:UniProtKB/TrEMBL;Acc:A0A1I9LNG9]	-
AT1G64640	1095.31	1357.04	746.722	1720.72	2560.09	1819.4	1066.36	2033.4	-0.931517	0.000136842	0.00189121	ENODL8	1	24022285	24023424	-	1046	protein_coding	ENODL8 [Source:UniProtKB/TrEMBL;Acc:A0A178WAZ0]	Cu_bind_like
AT1G11655	0	9.52307	2.569	89.5579	17.8221	39.3211	4.03069	48.9004	-3.58753	0.000136989	0.0018921	-	1	3919237	3919869	+	633	protein_coding	At1g11655 [Source:UniProtKB/TrEMBL;Acc:Q84VW6]	-
AT1G43040	0	0	0.856332	19.1191	8.38686	24.4428	0.285444	17.3163	-5.65539	0.000137779	0.00190188	-	1	16184038	16184776	+	739	protein_coding	SAUR-like auxin-responsive protein family [Source:TAIR;Acc:AT1G43040]	Auxin_inducible
AT5G19390	1715.95	1571.31	1710.1	2297.31	2113.49	2378.39	1665.78	2263.07	-0.442114	0.000137881	0.00190214	ROPGAP7	5	6531529	6538557	+	3634	protein_coding	Rho GTPase-activating protein 7 [Source:UniProtKB/Swiss-Prot;Acc:Q8RWQ4]	RhoGAP
AT3G52500	2806.93	2675.98	2447.4	3385.09	3655.62	3665.36	2643.44	3568.69	-0.433237	0.000138195	0.00190533	-	3	19465264	19467455	-	2192	protein_coding	At3g52500 [Source:UniProtKB/TrEMBL;Acc:Q9SVD1]	-
AT2G15220	265.988	86.6599	102.76	48.3009	35.6442	48.8857	151.803	44.2769	1.77467	0.000138318	0.00190589	-	2	6608561	6609681	+	1121	protein_coding	At2g15220/F15A23.4 [Source:UniProtKB/TrEMBL;Acc:Q9SKL6]	-
AT4G26380	19.4626	12.38	18.8393	0	1.04836	0	16.8939	0.349453	5.50391	0.000138626	0.00190833	-	4	13338078	13341560	+	3051	protein_coding	Cysteine/Histidine-rich C1 domain family protein [Source:UniProtKB/TrEMBL;Acc:O65596]	-
AT4G14746	774.177	708.516	614.846	505.147	384.747	330.51	699.18	406.801	0.780255	0.000138661	0.00190833	-	4	8462437	8464485	-	1308	protein_coding	CONTAINS InterPro DOMAIN/s: EGF-like (InterPro:IPR006210); Ha. [Source:TAIR;Acc:AT4G14746]	-
AT4G31620	163.269	112.372	178.973	41.257	83.8686	51.0111	151.538	58.7123	1.36911	0.000138823	0.00190941	-	4	15322395	15324720	-	1986	protein_coding	Transcriptional factor B3 family protein [Source:UniProtKB/TrEMBL;Acc:G0XQD3]	B3
AT5G61010	1949.5	1496.07	1113.23	1019.35	557.726	653.58	1519.6	743.552	1.0306	0.000139101	0.0019121	ATEXO70E2	5	24553744	24557043	+	3300	protein_coding	Exocyst complex component EXO70E2 [Source:UniProtKB/Swiss-Prot;Acc:Q9FNR3]	Exo70
AT5G23430	828.24	992.303	959.092	1260.85	1416.33	1305.03	926.545	1327.41	-0.517973	0.000140028	0.00192369	-	5	7893594	7900563	-	3694	protein_coding	Katanin p80 WD40 repeat-containing subunit B1 homolog [Source:UniProtKB/Swiss-Prot;Acc:Q8H0T9]	WD40
AT1G07000	1364.54	1381.8	1602.2	1069.66	527.324	591.942	1449.51	729.643	0.990125	0.000140208	0.00192501	ATEXO70B2	1	2150158	2152541	-	2276	protein_coding	Exocyst subunit Exo70 family protein [Source:UniProtKB/TrEMBL;Acc:A0A178WCB5]	Exo70
AT1G71740	95.1502	114.277	84.7769	225.404	153.06	215.735	98.068	198.066	-1.01523	0.000140634	0.00192971	-	1	26987245	26987637	+	393	protein_coding	F14O23.12 [Source:UniProtKB/TrEMBL;Acc:Q9M9H2]	-
AT5G45380	651.995	624.713	486.397	389.426	155.157	154.096	587.702	232.893	1.33437	0.000141593	0.00194172	DUR3	5	18390942	18395928	+	2742	protein_coding	DUR3 [Source:UniProtKB/TrEMBL;Acc:A0A178UG75]	-
AT5G60280	371.951	346.64	362.228	251.567	223.3	212.546	360.273	229.138	0.652147	0.000142677	0.00195542	LECRK18	5	24260225	24262536	+	2312	protein_coding	L-type lectin-domain containing receptor kinase I.8 [Source:UniProtKB/Swiss-Prot;Acc:Q9LSR9]	Pkinase
AT3G46760	1.08125	0.952307	0.856332	31.1943	7.33851	24.4428	0.963297	20.9919	-4.45548	0.000143097	0.00196	LECRKS3	3	17221936	17223272	+	1337	protein_coding	Receptor like protein kinase S.3 [Source:UniProtKB/Swiss-Prot;Acc:Q9STF0]	Pkinase_Tyr
AT1G79700	1679.19	1138.96	1457.48	1886.75	2898.71	2656.83	1425.21	2480.76	-0.799764	0.00014358	0.00196545	-	1	29990336	29993766	-	1578	protein_coding	Integrase-type DNA-binding superfamily protein [Source:UniProtKB/TrEMBL;Acc:A8MQS2]	AP2
AT4G15260	663.889	528.53	512.943	334.081	364.829	377.27	568.454	358.727	0.663148	0.000144007	0.00197012	-	4	8713689	8715380	+	1692	protein_coding	At4g15260 [Source:UniProtKB/TrEMBL;Acc:Q8GYB0]	UDPGT
AT2G28940	1165.59	1044.68	896.58	754.702	634.257	622.761	1035.62	670.573	0.626095	0.000144903	0.0019812	-	2	12426710	12428737	-	1598	protein_coding	At2g28940 [Source:UniProtKB/TrEMBL;Acc:O81064]	Pkinase_Tyr
AT4G16960	413.039	451.393	401.62	302.887	246.364	226.362	422.017	258.538	0.706182	0.000145223	0.0019844	-	4	9547402	9551028	-	3054	protein_coding	Disease resistance protein (TIR-NBS-LRR class) family [Source:TAIR;Acc:AT4G16960]	TIR
AT2G32960	330.863	283.787	264.607	198.235	135.238	140.281	293.086	157.918	0.890115	0.000146898	0.00200609	DSP2	2	13987669	13990994	+	1355	protein_coding	Tyrosine-protein phosphatase DSP2 [Source:UniProtKB/Swiss-Prot;Acc:Q84MD6]	-
AT4G04920	2278.2	1935.09	2054.34	1611.04	1403.75	1274.22	2089.21	1429.67	0.546917	0.000147131	0.00200809	MED16	4	2497598	2505554	+	4728	protein_coding	Mediator of RNA polymerase II transcription subunit 16 [Source:UniProtKB/Swiss-Prot;Acc:F4JGZ1]	-
AT3G08870	128.669	163.797	79.6389	58.3636	16.7737	22.3174	124.035	32.4849	1.92919	0.000147579	0.00201301	-	3	2700261	2702745	-	2485	protein_coding	Concanavalin A-like lectin protein kinase family protein [Source:UniProtKB/TrEMBL;Acc:A0A1I9LTB8]	Pkinase
AT2G44480	232.469	311.404	229.497	154.965	55.563	58.4503	257.79	89.6595	1.52211	0.000147826	0.00201518	BGLU17	2	18359663	18363346	+	2320	protein_coding	beta glucosidase 17 [Source:TAIR;Acc:AT2G44480]	Glyco_hydro_1
AT1G05240	16.2188	4.76153	5.13799	33.2069	177.172	22.3174	8.70611	77.5656	-3.17027	0.0001483	0.00202044	PER2	1	1520278	1523023	+	2478	protein_coding	Peroxidase 1 [Source:UniProtKB/Swiss-Prot;Acc:P0DI10]	-
AT1G65250	191.382	174.272	107.042	58.3636	78.6268	65.8894	157.565	67.6266	1.21821	0.000149173	0.00203113	-	1	24234280	24235912	+	1633	protein_coding	Probable inactive receptor-like protein kinase At1g65250 [Source:UniProtKB/Swiss-Prot;Acc:O80795]	Pkinase
AT1G71410	2052.22	1941.75	2232.46	2707.87	2812.74	2857.69	2075.48	2792.77	-0.428003	0.000149811	0.00203838	-	1	26912726	26917732	-	3291	protein_coding	ARM repeat superfamily protein [Source:UniProtKB/TrEMBL;Acc:Q9C9H8]	Pkinase
AT3G07540	1554.84	1349.42	1686.12	724.514	1104.97	960.71	1530.13	930.064	0.718536	0.000149883	0.00203838	FH10	3	2404493	2407634	-	2966	protein_coding	Formin-like protein 10 [Source:UniProtKB/Swiss-Prot;Acc:Q9SRR2]	FH2
AT3G21352	8.65002	33.3307	33.397	1.00627	3.14507	1.06273	25.1259	1.73802	3.86173	0.000150221	0.00204178	-	3	7519865	7520549	+	582	protein_coding	Putative uncharacterized protein [Source:UniProtKB/TrEMBL;Acc:Q1G3B1]	-
AT5G25930	1674.86	881.836	1027.6	755.708	282.008	303.941	1194.76	447.219	1.41705	0.000152072	0.00206572	-	5	9050660	9054143	+	3403	protein_coding	Kinase family with leucine-rich repeat domain-containing protein [Source:UniProtKB/TrEMBL;Acc:Q9XGZ2]	Pkinase
AT1G52940	3.24376	0	0	10.0627	24.1122	42.5093	1.08125	25.5614	-4.6721	0.000152425	0.0020693	PAP5	1	19716402	19723725	+	1267	protein_coding	purple acid phosphatase 5 [Source:TAIR;Acc:AT1G52940]	Metallophos
AT3G42800	300.588	284.74	157.565	387.414	786.268	543.056	247.631	572.246	-1.20993	0.000152811	0.00207242	-	3	14905230	14907035	+	1563	protein_coding	Protein BIG GRAIN 1-like C [Source:UniProtKB/Swiss-Prot;Acc:Q9M2B3]	-
AT4G02220	564.414	649.473	640.536	418.608	395.231	442.097	618.141	418.645	0.562999	0.000152835	0.00207242	-	4	976246	979163	+	1745	protein_coding	Putative zinc finger protein [Source:UniProtKB/TrEMBL;Acc:Q93VB4]	zf-MYND
AT1G69410	2053.3	1857	1618.47	1404.75	980.215	1009.6	1842.92	1131.52	0.703254	0.000154506	0.00209384	ELF5A-3	1	26089030	26090734	+	1288	protein_coding	Eukaryotic translation initiation factor 5A-3 [Source:UniProtKB/Swiss-Prot;Acc:Q9C505]	-
AT1G61370	675.783	395.207	397.338	299.868	186.608	202.982	489.443	229.819	1.08901	0.000154875	0.00209761	-	1	22641843	22645922	-	3473	protein_coding	G-type lectin S-receptor-like serine/threonine-protein kinase At1g61370 [Source:UniProtKB/Swiss-Prot;Acc:O64783]	Pkinase_Tyr
AT5G36970	57.3064	8.57076	6.85066	0	0	1.06273	24.2426	0.354244	6.01961	0.00015509	0.00209928	NHL25	5	14604199	14605310	-	1031	protein_coding	NHL25 [Source:UniProtKB/TrEMBL;Acc:A0A178UFH9]	-
AT5G14760	722.277	335.212	231.21	165.028	161.447	154.096	429.566	160.19	1.42155	0.000155342	0.00210146	AO	5	4768263	4772153	+	2594	protein_coding	L-aspartate oxidase, chloroplastic [Source:UniProtKB/Swiss-Prot;Acc:Q94AY1]	-
AT5G59290	1841.37	2166.5	1829.98	2755.16	2555.9	2836.43	1945.95	2715.83	-0.480894	0.000155481	0.00210211	UXS3	5	23915440	23918267	-	1958	protein_coding	UDP-glucuronic acid decarboxylase 3 [Source:UniProtKB/TrEMBL;Acc:F4KHU8]	-
AT1G61520	105063	76358.8	87907.6	118572	141057	155801	89776.5	138476	-0.625235	0.000155659	0.00210327	LHCA3	1	22699715	22701412	+	1625	protein_coding	Chlorophyll a-b binding protein, chloroplastic [Source:UniProtKB/TrEMBL;Acc:A0A178W5Y6]	-
AT1G14550	109.207	13.3323	17.1266	6.03761	1.04836	3.1882	46.5552	3.42472	3.75516	0.000156843	0.00211803	PER5	1	4978922	4980466	+	1214	protein_coding	Peroxidase 5 [Source:UniProtKB/Swiss-Prot;Acc:Q9M9Q9]	-
AT4G21970	11.8938	6.66615	7.70699	31.1943	58.708	31.882	8.75564	40.5948	-2.22333	0.000157267	0.0021225	-	4	11653234	11654462	+	1135	protein_coding	Protein of unknown function, DUF584 [Source:TAIR;Acc:AT4G21970]	-
AT1G71390	10.8125	19.0461	7.70699	0	0	0	12.5219	0	6.03321	0.000157507	0.0021245	AtRLP11	1	26906401	26908975	+	2575	protein_coding	receptor like protein 11 [Source:TAIR;Acc:AT1G71390]	LRRNT_2
AT3G61670	888.79	994.208	903.43	680.238	652.079	663.145	928.809	665.154	0.481763	0.000157652	0.00212521	-	3	22818589	22822030	+	2969	protein_coding	Extra-large G-like protein, putative (DUF3133) [Source:UniProtKB/TrEMBL;Acc:Q9M371]	-
AT3G47710	1.08125	0.952307	4.28166	21.1316	16.7737	32.9447	2.10507	23.6167	-3.44232	0.000157859	0.00212675	PRE4	3	17590544	17591670	+	679	protein_coding	Transcription factor PRE4 [Source:UniProtKB/Swiss-Prot;Acc:F4JCN9]	-
AT2G01170	1354.81	1338.94	1323.89	1703.61	1778.02	1842.78	1339.21	1774.8	-0.406309	0.000159	0.00214087	BAT1	2	102156	104574	-	1939	protein_coding	Amino-acid permease BAT1 [Source:UniProtKB/Swiss-Prot;Acc:Q9ZU50]	-
AT3G18320	192.463	195.223	199.525	262.636	415.15	392.148	195.737	356.645	-0.864857	0.000159798	0.00215036	-	3	6289039	6290401	-	1363	protein_coding	F-box and associated interaction domains-containing protein [Source:TAIR;Acc:AT3G18320]	-
AT3G49970	323.295	275.217	179.83	82.5141	148.867	107.336	259.447	112.906	1.1993	0.000160204	0.00215456	-	3	18527061	18529525	-	2162	protein_coding	Putative BTB/POZ domain-containing protein At3g49970 [Source:UniProtKB/Swiss-Prot;Acc:Q9SN21]	BTB
AT4G22110	12.975	30.4738	22.2646	144.903	46.1277	76.5167	21.9045	89.1824	-2.02114	0.000160413	0.00215611	-	4	11711314	11714228	-	1592	protein_coding	Alcohol dehydrogenase-like 5 [Source:UniProtKB/Swiss-Prot;Acc:Q0V7W6]	ADH_zinc_N
AT4G09570	1550.52	1455.12	1516.56	1167.27	719.174	810.865	1507.4	899.103	0.745206	0.000160858	0.0021607	CPK4	4	6049441	6052380	+	1821	protein_coding	Calcium-dependent protein kinase 4 [Source:UniProtKB/Swiss-Prot;Acc:Q38869]	Pkinase
AT4G35030	116.775	232.363	243.198	519.235	324.991	497.359	197.445	447.195	-1.17699	0.000161027	0.0021607	-	4	16675377	16678206	+	2606	protein_coding	Protein kinase superfamily protein [Source:UniProtKB/TrEMBL;Acc:F4JM74]	Pkinase
AT5G26730	3.24376	3.80923	2.569	20.1254	33.5475	19.1292	3.20733	24.2673	-2.92513	0.000161036	0.0021607	-	5	9300416	9302158	+	981	protein_coding	Fasciclin-like arabinogalactan family protein [Source:UniProtKB/TrEMBL;Acc:F4K185]	-
AT3G60160	107.044	79.0414	108.754	29.1818	46.1277	43.572	98.2799	39.6272	1.31195	0.00016124	0.0021617	ABCC9	3	22223264	22229487	-	5541	protein_coding	ABC transporter C family member 9 [Source:UniProtKB/Swiss-Prot;Acc:Q9M1C7]	ABC_tran
AT3G44510	158.944	112.372	64.2249	267.668	211.768	378.333	111.847	285.923	-1.35824	0.000161316	0.0021617	-	3	16108100	16111316	-	2188	protein_coding	Alpha/beta-Hydrolases superfamily protein [Source:UniProtKB/TrEMBL;Acc:F4J341]	-
AT4G35160	346.001	472.344	296.291	650.05	571.355	892.695	371.545	704.7	-0.923676	0.000161393	0.0021617	ASMT	4	16730703	16732923	-	1550	protein_coding	Acetylserotonin O-methyltransferase [Source:UniProtKB/Swiss-Prot;Acc:Q9T003]	-
AT5G46510	947.177	934.213	1096.11	717.47	686.674	687.588	992.498	697.244	0.509926	0.000162627	0.00217652	-	5	18860234	18867015	+	5243	protein_coding	Disease resistance protein (TIR-NBS-LRR class) family [Source:UniProtKB/TrEMBL;Acc:Q9FHF4]	TIR
AT4G22305	392.495	393.303	348.527	257.605	174.027	127.528	378.108	186.387	1.01921	0.000162688	0.00217652	SOBER1	4	11789327	11791207	-	1135	protein_coding	Carboxylesterase SOBER1 [Source:UniProtKB/Swiss-Prot;Acc:Q84WK4]	Abhydrolase_2
AT5G39950	1417.52	1776.05	1563.66	1175.32	926.748	1063.79	1585.75	1055.29	0.587618	0.000162957	0.00217885	TRX2	5	15990687	15991978	-	697	protein_coding	Thioredoxin H2 [Source:UniProtKB/Swiss-Prot;Acc:Q38879]	-
AT5G39850	549.276	540.91	396.482	319.994	292.492	225.299	495.556	279.262	0.826042	0.000163595	0.00218611	RPS9C	5	15949910	15951475	+	1041	protein_coding	40S ribosomal protein S9-2 [Source:UniProtKB/Swiss-Prot;Acc:Q9FLF0]	S4
AT2G02780	808.777	688.518	576.312	986.144	1104.97	1139.25	691.202	1076.79	-0.640712	0.000164223	0.00219322	-	2	781674	784944	-	2953	protein_coding	Probable LRR receptor-like serine/threonine-protein kinase At2g02780 [Source:UniProtKB/Swiss-Prot;Acc:C0LGJ9]	Pkinase_Tyr
AT5G49700	1451.04	848.505	1148.34	558.479	706.593	681.211	1149.3	648.761	0.824715	0.000164562	0.00219588	AHL17	5	20192159	20193800	+	1642	protein_coding	AT-hook motif nuclear-localized protein 17 [Source:UniProtKB/Swiss-Prot;Acc:Q9LTA2]	-
AT3G09790	97.3128	90.4691	91.6275	26.163	42.9827	44.6347	93.1365	37.9268	1.29776	0.000164674	0.00219588	UBQ8	3	3003862	3006250	-	2389	protein_coding	Polyubiquitin 8 [Source:UniProtKB/Swiss-Prot;Acc:Q39256]	ubiquitin
AT2G18500	96.2315	136.18	87.3459	41.257	50.3212	42.5093	106.586	44.6958	1.25379	0.000164708	0.00219588	OFP7	2	8026957	8028273	+	1317	protein_coding	Transcription repressor OFP7 [Source:UniProtKB/Swiss-Prot;Acc:Q9ZU65]	-
AT2G40095	856.352	456.155	494.96	370.307	221.204	207.233	602.489	266.248	1.17684	0.000165179	0.00220089	-	2	16742896	16745152	+	2076	protein_coding	Alpha/beta hydrolase related protein [Source:UniProtKB/TrEMBL;Acc:Q8GZ10]	-
AT5G67310	113.532	6.66615	5.13799	0	0	2.12546	41.7786	0.708488	5.89809	0.000166983	0.00222364	CYP81G1	5	26855216	26857086	-	1783	protein_coding	At5g67310 [Source:UniProtKB/TrEMBL;Acc:Q8GZ20]	p450
AT5G22250	379.52	308.547	289.44	214.335	178.221	177.476	325.836	190.011	0.775957	0.000168016	0.0022361	CAF1-11	5	7365477	7366799	-	1323	protein_coding	Probable CCR4-associated factor 1 homolog 11 [Source:UniProtKB/Swiss-Prot;Acc:Q9FMS6]	CAF1
AT1G12240	3602.73	2785.5	3293.45	4258.53	4823.49	5736.63	3227.23	4939.55	-0.614144	0.000168725	0.00224424	BFRUCT4	1	4153641	4157653	+	2249	protein_coding	Acid beta-fructofuranosidase 4, vacuolar [Source:UniProtKB/Swiss-Prot;Acc:Q39041]	-
AT5G38240	91.9065	57.1384	23.121	16.1003	7.33851	7.43912	57.3886	10.2926	2.47126	0.000168916	0.00224548	-	5	15276929	15279384	-	2306	protein_coding	Protein kinase family protein [Source:TAIR;Acc:AT5G38240]	Pkinase
AT4G05390	1680.27	1587.5	1166.32	1063.63	755.866	775.794	1478.03	865.096	0.772131	0.000169369	0.0022502	RFNR1	4	2738531	2740927	-	1889	protein_coding	Ferredoxin--NADP reductase, root isozyme 1, chloroplastic [Source:UniProtKB/Swiss-Prot;Acc:Q9M0V6]	NAD_binding_1
AT5G41740	1259.66	901.834	2021.8	862.372	337.571	353.89	1394.43	517.944	1.4287	0.00016968	0.00225276	-	5	16688626	16693119	+	3851	protein_coding	Disease resistance protein (TIR-NBS-LRR class) family [Source:UniProtKB/TrEMBL;Acc:F4JYI4]	TIR
AT5G66480	900.684	258.075	340.82	228.423	124.755	85.0186	499.86	146.065	1.77349	0.000169757	0.00225276	-	5	26544541	26547000	-	1716	protein_coding	Bacteriophage N4 adsorption B protein [Source:UniProtKB/TrEMBL;Acc:Q93ZY1]	-
AT3G17520	129.75	51.4246	128.45	37.232	4.19343	8.50186	103.208	16.6424	2.62799	0.000171966	0.00228075	-	3	5999174	6000447	-	1274	protein_coding	Late embryogenesis abundant protein (LEA) family protein [Source:UniProtKB/TrEMBL;Acc:F4J573]	-
AT1G23750	141.644	212.364	178.973	385.401	282.008	315.631	177.661	327.68	-0.881716	0.000172762	0.00228999	-	1	8400056	8401550	+	1001	protein_coding	F5O8.30 protein [Source:UniProtKB/TrEMBL;Acc:Q9ZUC0]	-
AT4G20270	1510.51	1475.12	1872.8	1044.51	1071.42	1180.7	1619.48	1098.87	0.56003	0.000174187	0.00230625	BAM3	4	10949573	10953113	+	3417	protein_coding	Leucine-rich repeat receptor-like serine/threonine-protein kinase BAM3 [Source:UniProtKB/Swiss-Prot;Acc:O65440]	Pkinase
AT1G71140	964.477	149.512	151.571	47.2946	7.33851	12.7528	421.853	22.462	4.22968	0.000174189	0.00230625	DTX14	1	26824564	26826914	+	1822	protein_coding	Protein DETOXIFICATION 14 [Source:UniProtKB/Swiss-Prot;Acc:Q9C994]	MatE
AT1G50732	215.169	205.698	199.525	289.805	392.086	348.576	206.798	343.489	-0.732392	0.000174402	0.00230774	-	1	18802552	18803755	+	1078	protein_coding	unknown protein. [Source:TAIR;Acc:AT1G50732]	-
AT5G53550	6840.01	4724.39	5769.11	4234.38	2692.18	3226.45	5777.84	3384.34	0.771537	0.000174614	0.00230922	YSL3	5	21755251	21758950	+	3038	protein_coding	YSL3 [Source:UniProtKB/TrEMBL;Acc:A0A178U7D6]	OPT
AT2G41475	882.302	1083.72	875.171	1362.49	1464.56	1312.47	947.066	1379.84	-0.54292	0.000174981	0.0023125	ATS3A	2	17294978	17296565	-	1057	protein_coding	Embryo-specific protein ATS3A [Source:UniProtKB/Swiss-Prot;Acc:Q681K2]	-
AT3G05360	597.933	260.932	222.646	153.959	134.19	126.465	360.504	138.205	1.38129	0.000175063	0.0023125	RLP30	3	1530668	1533361	-	2694	protein_coding	Receptor-like protein 30 [Source:UniProtKB/Swiss-Prot;Acc:Q9MA83]	LRRNT_2
AT5G09800	264.907	192.366	150.714	112.702	47.1761	71.203	202.662	77.0271	1.39279	0.000175813	0.00232107	PUB28	5	3042904	3044546	-	1643	protein_coding	U-box domain-containing protein 28 [Source:UniProtKB/Swiss-Prot;Acc:Q9LXE3]	U-box
AT5G61070	61.6314	80.9461	83.0642	34.2131	24.1122	27.631	75.2139	28.6521	1.39345	0.000176009	0.00232143	HDA18	5	24571095	24574387	-	2266	protein_coding	Histone deacetylase 18 [Source:UniProtKB/Swiss-Prot;Acc:Q8LRK8]	Hist_deacetyl
AT4G19530	2066.27	1374.18	2301.82	2595.17	3922.96	4156.34	1914.09	3558.16	-0.894368	0.000176063	0.00232143	-	4	10651744	10657282	+	3980	protein_coding	disease resistance protein (TIR-NBS-LRR class) family [Source:TAIR;Acc:AT4G19530]	TIR
[truncated: 4,193 more rows]

## Sheet: mips -ino vs. WT +ino DEG
gene_id	mips1 mips3 -ino_1	mips1 mips3 -ino_3	mips1 mips3 -ino_2	WT +ino_3	WT +ino_2	WT +ino_1	mips1 mips3 -ino	WT +ino	log2FoldChange	pvalue	padj	gene_name	gene_chr	gene_start	gene_end	gene_strand	gene_length	gene_biotype	gene_description	tf_family
[truncated: 5,878 more rows]

[truncated: 4 more sheets: mips +ino vs. mips -ino DEG, mips +ino vs. WT -ino DEG, mips +ino vs. WT +ino DEG, WT +ino vs. WT -ino DEG]
