# Supplementary material for: Arabidopsis Myo-Inositol-1-Phosphate Synthases Moonlight in Nuclear Gene Regulation
Source: Plants (Basel). 2026 May 10;15(10):1454. doi: 10.3390/plants15101454 (PMC13210883; doi:10.3390/plants15101454)
Supplement: Supplementary file 1 [file plants-15-01454-s001.zip › Supplementray Table S2.xlsx]

## Sheet: Sheet1
Summary of RNA-seq sample information and main sequencing quality metrics.
Twelve RNA-seq libraries were generated from four experimental groups (WT ± inositol and mips1 mips3 ± inositol), with three biological replicates per group. Clean reads were obtained after quality filtering. Because this dataset was analyzed by genome-guided mapping (HISAT2) and transcript assembly (StringTie), mapping statistics and genomic feature distribution are reported in place of a non-st…
Sample ID	Genotype	Treatment	Biological replicate	Library ID	Raw reads	Raw bases (Gb)	Clean reads	Clean bases (Gb)	Error rate (%)	Q20 (%)	Q30 (%)	GC content (%)	Total mapped reads	Total mapping rate (%)	Uniquely mapped reads	Unique mapping rate (%)	Properly paired reads	Properly paired rate (%)	Exonic alignments	Exonic fraction (%)	Intronic alignments	Intronic fraction (%)	Intergenic alignments	Intergenic fraction (%)
wildtype_minus1	WT	-ino	1	FRAS220318226-1r	71414238	10.71G	69478024	10.42G	0.0003	0.978	0.9332	0.4609	68187613	0.9814	66959916	0.9638	65542166	0.9434	10030630246	0.982171	101489393	0.009938	80590285	0.007891
wildtype_minus2	WT	-ino	2	FRAS220318227-1r	70384496	10.56G	68737482	10.31G	0.0003	0.9753	0.9271	0.4589	67297990	0.9791	66101355	0.9616	64578342	0.9395	9915270923	0.983688	91453069	0.009073	72967901	0.007239
wildtype_minus3	WT	-ino	3	FRAS220318228-1r	70739556	10.61G	68346888	10.25G	0.0003	0.9773	0.9318	0.4612	67004749	0.9804	65824792	0.9631	64334564	0.9413	9864083274	0.982984	95552232	0.009522	75202413	0.007494
wildtype_plus1	WT	+ino	1	FRAS220318229-1r	70618590	10.59G	69144782	10.37G	0.0003	0.9779	0.933	0.46	67878066	0.9817	66673754	0.9643	65338720	0.945	10002084570	0.983735	91377717	0.008987	73989649	0.007277
wildtype_plus2	WT	+ino	2	FRAS220318230-1r	70100056	10.52G	68129860	10.22G	0.0003	0.9775	0.9322	0.4635	65147548	0.9562	63867320	0.9374	62455718	0.9167	9574732866	0.981329	93009341	0.009533	89165648	0.009139
wildtype_plus3	WT	+ino	3	FRAS220318231-1r	69573646	10.44G	67602860	10.14G	0.0003	0.9777	0.9324	0.4601	66267701	0.9802	65100191	0.963	63662714	0.9417	9753868570	0.982748	97045490	0.009778	74181091	0.007474
mips_minus1	mips1 mips3	-ino	1	FRAS220318220-1r	70231708	10.53G	68425530	10.26G	0.0003	0.977	0.931	0.4642	62766555	0.9173	61649306	0.901	60293454	0.8812	9227489251	0.981537	100522146	0.010693	73048406	0.00777
mips_minus2	mips1 mips3	-ino	2	FRAS220318221-1r	79073878	11.86G	76941894	11.54G	0.0003	0.9778	0.9325	0.4579	75274594	0.9783	73849957	0.9598	71902334	0.9345	11086093950	0.983488	92922225	0.008243	93208504	0.008269
mips_minus3	mips1 mips3	-ino	3	FRAS220318222-1r	68401096	10.26G	66103006	9.92G	0.0003	0.98	0.9381	0.4552	64793702	0.9802	63649803	0.9629	62215404	0.9412	9539461196	0.983125	95993906	0.009893	67739553	0.006981
mips_plus1	mips1 mips3	+ino	1	FRAS220318223-1r	69316512	10.4G	68240522	10.24G	0.0003	0.9769	0.9306	0.4565	66886421	0.9802	65708718	0.9629	64552514	0.946	9887473951	0.986699	73604746	0.007345	59683873	0.005956
mips_plus2	mips1 mips3	+ino	2	FRAS220318224-1r	68602114	10.29G	67191502	10.08G	0.0003	0.9783	0.9339	0.4601	66006518	0.9824	64866391	0.9654	63799902	0.9495	9748065052	0.985767	76839921	0.00777	63913888	0.006463
mips_plus3	mips1 mips3	+ino	3	FRAS220318225-1r	78189964	11.73G	76418878	11.46G	0.0003	0.9768	0.9303	0.4607	74985940	0.9812	73669287	0.964	72255032	0.9455	11080577896	0.986385	81900901	0.007291	71044776	0.006324
Abbreviations: WT, wild type; +ino, with 0.5 g L⁻¹ myo-inositol; −ino, without exogenous myo-inositol.
Metrics were compiled from the provided sequencing summary, alignment summary, and alignment-region summary files.
